# Supplementary material for: The maintenance of sex: Ronald Fisher meets the Red Queen
Source: BMC Evol Biol. 2013 Aug 21;13:174. doi: 10.1186/1471-2148-13-174 (PMC3765275; doi:10.1186/1471-2148-13-174)
Supplement: Additional file 1 — Software code. Software codes and assembler to run simulations. [file 1471-2148-13-174-S1.zip]

Archive with 62 entries (40 files):
- david_model/
- david_model/include/
- david_model/include/.svn/
- david_model/include/.svn/entries
- david_model/include/.svn/prop-base/
- david_model/include/.svn/prop-base/mhc.h.svn-base
- david_model/include/.svn/props/
- david_model/include/.svn/text-base/
- david_model/include/.svn/text-base/config.h.svn-base
- david_model/include/.svn/text-base/mhc.h.svn-base
- david_model/include/.svn/text-base/options.h.svn-base
- david_model/include/.svn/tmp/
- david_model/include/.svn/tmp/prop-base/
- david_model/include/.svn/tmp/props/
- david_model/include/.svn/tmp/text-base/
- david_model/include/config.h
- david_model/include/mhc.h
- david_model/include/options.h
- david_model/Makefile
- david_model/mhc
- david_model/mhc.config
- david_model/src/
- david_model/src/.DS_Store
- __MACOSX/
- __MACOSX/david_model/
- __MACOSX/david_model/src/
- __MACOSX/david_model/src/._.DS_Store
- david_model/src/.svn/
- david_model/src/.svn/entries
- david_model/src/.svn/prop-base/
- david_model/src/.svn/prop-base/config.c.svn-base
- david_model/src/.svn/prop-base/fitness.c.svn-base
- david_model/src/.svn/prop-base/main.c.svn-base
- david_model/src/.svn/prop-base/misc.c.svn-base
- david_model/src/.svn/prop-base/population.c.svn-base
- david_model/src/.svn/prop-base/test.c.svn-base
- david_model/src/.svn/prop-base/tracker.c.svn-base
- david_model/src/.svn/props/
- david_model/src/.svn/text-base/
- david_model/src/.svn/text-base/config.c.svn-base
- david_model/src/.svn/text-base/fitness.c.svn-base
- david_model/src/.svn/text-base/main.c.svn-base
- david_model/src/.svn/text-base/misc.c.svn-base
- david_model/src/.svn/text-base/options.c.svn-base
- david_model/src/.svn/text-base/population.c.svn-base
- david_model/src/.svn/text-base/random.c.svn-base
- david_model/src/.svn/text-base/test.c.svn-base
- david_model/src/.svn/text-base/tracker.c.svn-base
- david_model/src/.svn/tmp/
- david_model/src/.svn/tmp/prop-base/
- david_model/src/.svn/tmp/props/
- david_model/src/.svn/tmp/text-base/
- david_model/src/config.c
- david_model/src/fitness.c
- david_model/src/main.c
- david_model/src/misc.c
- david_model/src/options.c
- david_model/src/population.c
- david_model/src/random.c
- david_model/src/test.c
- david_model/src/tracker.c
- david_model/tracker
