# Supplementary material for: The maintenance of sex: Ronald Fisher meets the Red Queen
Source: BMC Evol Biol. 2013 Aug 21;13:174. doi: 10.1186/1471-2148-13-174 (PMC3765275; doi:10.1186/1471-2148-13-174)
Supplement: Additional file 1 — Software code. Software codes and assembler to run simulations. [file 1471-2148-13-174-S1.zip › david_model/include/config.h]

#ifndef __CONFIG_H
#define __CONFIG_H

#define MIN_LOCI 1
#define MAX_FILENAME_SIZE 1024

#include <stdint.h>
#include <stdio.h>

typedef struct cfg configuration_t;

struct cfg {
	// The number of generations for run a single simulation for
	int hostGenerations;
	// The number of pathogen generations per single host generation
	int pathGenerations;
	// The number of hosts in the simulation
	int hostCount;
	// The number of pathogens per locus in the simulation
	int pathCount;
	// The number of loci per host where 1 <= n <= 3.
	// Default = 1.
	int locusCount;
	// Allow clones in the host population where 0 <= n <= hostCount.
	// Default = 0.
	int initialCloneCount;
	// The power to raise the fitness values to. Results in a weighted fitness.
	// Default = 1 where n >= 1
	int hostVarianceBias;
	int pathVarianceBias;
	// Specify whether the simulation should terminate if sexual hosts beat clonal hosts
	// and vice versa.
	// Default = 0 where n = 0|1
	int alwaysTerminate;
	// Specify whether or not a clone will be inserted into the host population
	// where n = 0 | n = 1. Default = 0.
	int insertClone;
	// Specify what generation to insert a clone if insertClone = 1
	// where 1 <= n < hostGenerations.
	int insertGeneration;
	// Specify whether or not to apply a homozygote penalty to reproducing hosts.
	// Default = 0
	int homozygotePenalty;
	// The chance that a clone will produce 2 offspring during reproduction
	double cloneReprodRatio;
	// Specify the constant value used to determine the penalty where 16 <= n. Default = 32
	double hmzPenaltyValue;
	// Specify whether or not segregation takes place
	// where n = 0 | n = 1. Default = 0.
	int segregate;
	// The chances of recombination occuring during reproduction
	// where 0.0 <= n <= 0.5
	double recomRatio;
	// Specify between lociCount mutation frequencies for each of host
	// and pathogen.
	double *hostMutationRates;
	double *pathMutationRates;
	// Specify the bit mask used to block a segment of the pathogen from undergoing mutation
	// Defaults to 0x0000
	uint16_t pathMask;
	// The lowest bit number that can be mutated. Defaults to 0
	int minPathMutBit;
	// Specify whether host seeds are randomly generated.
	// Default = 1
	int randomAlleles;
	// Specify what alleles to use as start points for each host locus if
	// randomAlleles = 0
	uint16_t *hostSeeds;
	// Specify whether pathogen seeds are randomyly generated
	int randomPathogens;
	// Pathogen seeds to use if randomPathogens is set to 1
	uint16_t *pathSeeds;
	// Specify whether or not to track allele lifespan data
	// where n = 0 | n = 1. Default = 0.
	int trackAlleles;
	// Specify the start generation to begin allele tracking. Default = 1
	// This value must be either 1 or divisible by lifespanInterval below
	int trackingStartGeneration;
	// Specify the generation interval to print lifespan data
	// where 0 < n. Defaults to 10.
	int lifespanInterval;
	// The summary file
	char summaryFile[MAX_FILENAME_SIZE];
	// The log file
	char logFile[MAX_FILENAME_SIZE];
	// The file pointer for the summary file.
	FILE *summaryfp;
	// The file pointer to the log file.
	FILE *logfp;
	// Specify the generation interval to print summary data
	// where 0 < n. Defaults to 10.
	int printInterval;
	// Specify whether or not to log results
	int logResults;
};

void cleanConfig(void);
int newLogFiles(const char *);
int readConfig(const char *);
void printConfig(FILE *fp);

#endif
