# Supplementary material for: The maintenance of sex: Ronald Fisher meets the Red Queen
Source: BMC Evol Biol. 2013 Aug 21;13:174. doi: 10.1186/1471-2148-13-174 (PMC3765275; doi:10.1186/1471-2148-13-174)
Supplement: Additional file 1 — Software code. Software codes and assembler to run simulations. [file 1471-2148-13-174-S1.zip › david_model/include/mhc.h]

#ifndef __MHC_H
#define __MHC_H

#include <math.h>
#include <stdio.h>
#include <stdint.h>

#define MAX_ALLELES 65536
#define MAX_PATHOGENS MAX_ALLELES
//#define MAX_RAND 2147483647.0

//#define random_ratio() (random() / MAX_RAND)
//#define random_int(lo, hi) (int) ((double)(hi-lo+1)*random_ratio())+lo

typedef enum rtype { SEX, CLONE } reproduction_t;
typedef uint16_t allele_t, pathogen_t;
typedef struct adat alleledat_t;
typedef struct pdat pathogendat_t;
typedef struct lspan lifespan_t;


struct adat {
	allele_t sequence;
	int count;
	int nSexual;
	int nClonal;
	int score;
	double fitness;
};

struct pdat {
	pathogen_t sequence;
	int count;
	uint64_t score;
};

struct lspan {
	int birth;
	int death;
	lifespan_t *next;
};

/*
 *	Defined in random.c
*/
double ran3(void);
void sran3(const int);

#define random_ratio() ran3()
#define random_int(low, high) (int)((double)((high-low+1)*ran3())+low)

/*
 *	Defined in population.c
*/
int newEnvironment(void);
void cleanEnvironment(void);
void updateHostEnvironment(void);
void updatePathogenEnvironment(void);
void updateStats(void);
void nextGen_Hosts(void);
void nextGen_Pathogens(void);

/*
 *	Defined in fitness.c
*/
void calculateFitness(void);
void mutateHosts(void);
void mutatePathogens(void);

/*
 *	Defined in misc.c
*/
void printSummaryHeaders(void);
void printSummary(void);
void printLifespans(void);

#endif
