# Supplementary material for: The maintenance of sex: Ronald Fisher meets the Red Queen
Source: BMC Evol Biol. 2013 Aug 21;13:174. doi: 10.1186/1471-2148-13-174 (PMC3765275; doi:10.1186/1471-2148-13-174)
Supplement: Additional file 1 — Software code. Software codes and assembler to run simulations. [file 1471-2148-13-174-S1.zip › david_model/include/options.h]

/*
 *	options.h: Command line argument parser header
*/
#ifndef OPTIONS_H
#define OPTIONS_H

#define GO_SHORTOPT 0
#define GO_LONGOPT 1
#define GO_USED 2
#define GO_NARGS 3
#define GO_ARGUMENTS 4

typedef struct argstruct {
	char *shortopt;
	char *longopt;
	int used;
	int nargs;
	char **arguments;
} argument_t;

// Function prototypes
int getopts(argument_t *args, int nargs, int argc, char **argv);
const char *geterror(int e);
void freeargs(argument_t *args, int nargs);

#endif
