# Supplementary material for: The maintenance of sex: Ronald Fisher meets the Red Queen
Source: BMC Evol Biol. 2013 Aug 21;13:174. doi: 10.1186/1471-2148-13-174 (PMC3765275; doi:10.1186/1471-2148-13-174)
Supplement: Additional file 1 — Software code. Software codes and assembler to run simulations. [file 1471-2148-13-174-S1.zip › david_model/Makefile]

vpath %.c src
vpath %.h include

DEFINE= 
CC=gcc
BINARY=mhc

#
# If running on linux, comment out the first CFLAGS definition and uncomment the second.
# If running on OS X, comment out the second CFLAGS definition and uncomment the first.
#
#CFLAGS=$(DEFINE) -mmacosx-version-min=10.3.9 -Iinclude -Wall -O2 -c
CFLAGS=$(DEFINE) -std=gnu99 -Iinclude -Wall -O2 -c

LDFLAGS=-o ${BINARY} ${OBJECTS} -lm
OBJECTS=options.o config.o random.o misc.o population.o fitness.o main.o

.PHONY: all
all: ${BINARY}

${BINARY}: ${OBJECTS}
	$(CC) ${LDFLAGS}

%.o: %.c include/mhc.h include/config.h
	$(CC) $(CFLAGS) $<

test: src/test.c include/mhc.h random.o
	$(CC) -o test random.o src/test.c -Iinclude -Wall -O2 -std=c99 -lm

.PHONY: clean
clean:
	$(RM) $(wildcard *.o) $(wildcard *~) $(wildcard src/*~) $(wildcard include/*~)

tracker: src/tracker.c options.o
	$(CC) -o tracker options.o src/tracker.c -mmacosx-version-min=10.3.9 -Iinclude -Wall -O2 -std=c99 -lm 
