# Supplementary material for: The maintenance of sex: Ronald Fisher meets the Red Queen
Source: BMC Evol Biol. 2013 Aug 21;13:174. doi: 10.1186/1471-2148-13-174 (PMC3765275; doi:10.1186/1471-2148-13-174)
Supplement: Additional file 1 — Software code. Software codes and assembler to run simulations. [file 1471-2148-13-174-S1.zip › david_model/mhc.config]

##############################################################################
# Simulation configuration file.
# - Comments begin with '#'
# - Each non-commented line should consist of a key followed by the required
#   number of value(s) where each token is separated by white space
# - All other lines/tokens are ignored
# - Many options have default values, however some require a value to be
#   provided. These are marked as mandatory.
# - Where a true or false value is required, the only valid tokens are the
#   case sensitive unquoted values 'true' and 'false'
##############################################################################


#
# The number of generations to run the simulation for. 0 < hostGenerations. Mandatory.
#
hostGenerations		5000
#
# The number of pathogen generations per host generation. 0 < pathGenerations. Mandatory.
#
pathGenerations			10
#
# The number of hosts in the simulation. 0 < hostCount. Mandatory.
#
hostCount						3000
#
# The number of pathogens attacking each locus. Two or more required for fitness
# dependent evolution. 0 < pathCount. Mandatory
#
pathCount				10
#
# The number of host loci. 0 < locusCount. Mandatory.
#
locusCount				3	
#
#	Specify the selection bias on host fitness. hostVarianceBias >= 1. Defaults to 1
#
hostVarianceBias				5
#
#	Specify the selection bias on pathogen fitness. pathVarianceBias >= 1. Defaults to 1
#
pathVarianceBias				1
#
#
#	Set to true to terminate the simulation if one of sex or clone displaces
#	the other, otherwise continue to the end of the simulation
#
alwaysTerminate			false
#
# The allele mutation rate. Each locus requires one mutation value. Mandatory.
#
hostMutationRates		1e-5 1e-5 1e-5 1e-5 1e-5 1e-5 1e-5 1e-5 1e-5 1e-5 1e-5 1e-5 1e-5 1e-5 1e-5 1e-5 1e-5 1e-5 1e-5 1e-5 1e-5 1e-5 1e-5 1e-5 1e-5 1e-5 1e-5 1e-5 1e-5 1e-5 1e-5 1e-5 1e-5 1e-5 1e-5 1e-5 1e-5 1e-5 1e-5 1e-5 1e-5 1e-5 1e-5 
#
# The pathogen mutation rate. Each locus is subject to independently mutating pathogen,
# therefore one mutation rate is required per locus. Mandatory.
#
pathMutationRates		1e-3 1e-3 1e-3  
#
#	Specify the number of bits that aren't subject to mutation in the pathogen
# 0 <= pathMask < 16. Defaults to 0
#
pathMask						0
#
# The number of clones present at the start of the simulation.
# Defaults to 0
#
initialCloneCount		0
#
# Set to true if there will be host turning clonal during the
# simulation. Defaults to false
#
insertClone					false
#
# The generation to turn a host clonal. The fittest host will be selected.
# Depends on insertClone above. Must be > 1 and < hostGenerations
#
insertGeneration		0
#
# The likelyhood of recombination occuring during reproduction
# 0.0 <= recombinationRatio <= 1.0 Defaults to 0.0
#
recombinationRatio	0.0
#
# Set to true to apply a reproduction penalty to homozygote hosts
# Defaults to false
#
homozygotePenalty		false
#
#	Determines the likelihood that a clone will reproduce twice.
#	0.0 <= cloneReprodRatio <= 1.0. Defaults to 0.0
#
cloneReprodRatio		0.0
#
# Set to false to set host starting alleles manually, true to randomly select alleles
# The default is true.
# If false, one host seed must be defined per locus (below).
#
randomAlleles				false
#
# The starting allele (hexadecimal) values to use if randomAlleles is false, 1 for each locus
#
hostSeeds						0xFFFF 0xFFFF 0xFFFF 0xFFFF 0xFFFF 0xFFFF 0xFFFF 0xFFFF 0xFFFF 0xFFFF 0xFFFF 0xFFFF 0xFFFF 0xFFFF 0xFFFF 0xFFFF 0xFFFF 0xFFFF 0xFFFF 0xFFFF 0xFFFF 0xFFFF 0xFFFF 0xFFFF 0xFFFF 0xFFFF 0xFFFF 0xFFFF 0xFFFF 0xFFFF 0xFFFF 0xFFFF 0xFFFF 0xFFFF 0xFFFF 0xFFFF 0xFFFF 0xFFFF 0xFFFF 
#
# Set to false to set starting pathogen values manually, true to randomly select pathogens.
# The default is true.
# If false, one pathogen seed must be defined per locus (below).
#
randomPathogens			false
#
# The starting pathogen (hexadecimal) values to use if randomPathogens is false. 1 for each locus
#
pathSeeds		0xFFFF 0xFFFF 0xFFFF 0xFFFF 0xFFFF 0xFFFF 0xFFFF 0xFFFF 0xFFFF 0xFFFF 0xFFFF 0xFFFF 0xFFFF 0xFFFF 0xFFFF 0xFFFF 0xFFFF 0xFFFF 0xFFFF 0xFFFF 0xFFFF 0xFFFF 0xFFFF 0xFFFF 0xFFFF 0xFFFF 0xFFFF 0xFFFF 0xFFFF 0xFFFF 0xFFFF 0xFFFF 0xFFFF 0xFFFF 0xFFFF 0xFFFF 0xFFFF 0xFFFF 0xFFFF 
#
# The generation interval at which to print summary data to file
# Defaults to 10, ie prints summary data every <printInterval> generation
#
printInterval				20
#
# Set to true to generate allele lifespan data. Default is false
#
trackAlleles				true
#
# The generation interval at which to print allele lifespan data
# Defaults to 10.
#
lifespanInterval		3
#
# Set the start generation to begin tracking. Defaults to 1.
# This value must be either 1 or be divisible by the lifespan interval below
#
trackingStartGeneration		1
