# Supplementary material for: The maintenance of sex: Ronald Fisher meets the Red Queen
Source: BMC Evol Biol. 2013 Aug 21;13:174. doi: 10.1186/1471-2148-13-174 (PMC3765275; doi:10.1186/1471-2148-13-174)
Supplement: Additional file 1 — Software code. Software codes and assembler to run simulations. [file 1471-2148-13-174-S1.zip › david_model/src/config.c]

#include "mhc.h"
#include "config.h"

#include <ctype.h>
#include <stdio.h>
#include <stdlib.h>
#include <string.h>

#define LF 0x0A
#define CR 0x0D

void setDefaults(void);
char **tokenise(const char *, int *);
void freeTokens(char **);
char *readLine(FILE *);

configuration_t conf;

/*
 *	Read the config file at path and initialise model configuration values
*/
int readConfig(const char *path) {
	FILE *f;
	char *line, *message;
	char **toks;
	int
		i, ntoks,
		success = 0,
		hostGenerationsUsed = 0,
		pathGenerationsUsed = 0,
		hostCountUsed = 0,
		pathCountUsed = 0,
		locusCountUsed = 0,
		hostVarianceBiasUsed = 0,
		pathVarianceBiasUsed = 0,
		initialCloneCountUsed = 0,
		insertCloneUsed = 0,
		insertGenerationUsed = 0,
		segregateUsed = 0,
		recomRatioUsed = 0,
		cloneReprodRatioUsed = 0,
		hostMutsUsed = 0,
		pathMutsUsed = 0,
		pathMaskUsed = 0,
		randomAllelesUsed = 0,
		hostSeedsUsed = 0,
		randomPathogensUsed = 0,
		pathSeedsUsed = 0,
		trackAllelesUsed = 0,
		trackingStartGenerationUsed = 0,
		lifespanIntervalUsed = 0,
		printIntervalUsed = 0;

	setDefaults();

	if(!(f = fopen(path, "r"))) {
		fprintf(stderr, "Failed to open %s configuration file.\n", path);
		return success;
	}

	while((line = readLine(f))) {
		if(line[0] == '#' || !line[0]) {
			free(line);
			continue;
		}

		// Split configuration file line into tokens
		if(!(toks = tokenise(line, &ntoks)))
			continue;

		// Parse hostGeneration key|value
		if(!strcmp(toks[0], "hostGenerations")) {
			if(ntoks == 2 && sscanf(toks[1], "%d", &(conf.hostGenerations)))
				hostGenerationsUsed = 1;
			else {
				fprintf(stderr, "Invalid configuration entry: hostGeneration.\n");
				return 0;
			}
		}
		// Parse pathGeneration key|value
		else if(!strcmp(toks[0], "pathGenerations")) {
			if(ntoks == 2 && sscanf(toks[1], "%d", &(conf.pathGenerations)))
				pathGenerationsUsed = 1;
			else {
				fprintf(stderr, "Invalid configuration entry: pathGeneration.\n");
				return 0;
			}
		}
		// Parse hostCount key|value
		else if(!strcmp(toks[0], "hostCount")) {
			if(ntoks == 2 && sscanf(toks[1], "%d", &(conf.hostCount)))
				hostCountUsed = 1;
			else {
				fprintf(stderr, "Invalid configuration entry: hostCount.\n");
				return 0;
			}
		}
		// Parse pathCount key|value
		else if(!strcmp(toks[0], "pathCount")) {
			if(ntoks == 2 && sscanf(toks[1], "%d", &(conf.pathCount)))
				pathCountUsed = 1;
			else {
				fprintf(stderr, "Invalid configuration entry: pathCount.\n");
				return 0;
			}
		}
		// Parse locusCount key|value
		else if(!strcmp(toks[0], "locusCount")) {
			if(ntoks == 2 && sscanf(toks[1], "%d", &(conf.locusCount)))
				locusCountUsed = 1;
			else {
				fprintf(stderr, "Invalid configuration entry: locusCount.\n");
				return 0;
			}
		}
		// Parse hostVarianceBias key|value
		else if(!strcmp(toks[0], "hostVarianceBias")) {
			if(ntoks == 2 && sscanf(toks[1], "%d", &(conf.hostVarianceBias))) {
				hostVarianceBiasUsed = 1;
			}
			else {
				fprintf(stderr, "Invalid configuration entry: hostVarianceBias.\n");
				return 0;
			}
		}
		// Parse pathVarianceBias key|value
		else if(!strcmp(toks[0], "pathVarianceBias")) {
			if(ntoks == 2 && sscanf(toks[1], "%d", &(conf.pathVarianceBias))) {
				pathVarianceBiasUsed = 1;
			}
			else {
				fprintf(stderr, "Invalid configuration entry: pathVarianceBias.\n");
				return 0;
			}
		}
		// Parse alwaysTerminate key|value
		else if(!strcmp(toks[0], "alwaysTerminate")) {
			if(ntoks == 2) {
				if(!strcmp(toks[1], "true"))
					conf.alwaysTerminate = 1;
				else if(!strcmp(toks[1], "false"))
					conf.alwaysTerminate = 0;
				else {
					fprintf(stderr, "Invalid configuration entry: alwaysTerminate.\n");
					return 0;
				}
			}
			else {
				fprintf(stderr, "Invalid configuration entry: alwaysTerminate.\n");
				return 0;
			}
		}
		// Parse initialCloneCount key|value
		else if(!strcmp(toks[0], "initialCloneCount")) {
			if(ntoks == 2 && sscanf(toks[1], "%d", &(conf.initialCloneCount)))
				initialCloneCountUsed = 1;
			else {
				fprintf(stderr, "Invalid configuration entry: initialCloneCount.\n");
				return 0;
			}
		}
		// Parse insertClone key|value
		else if(!strcmp(toks[0], "insertClone")) {
			if(ntoks == 2) {
				if(!strcmp(toks[1], "true"))
					conf.insertClone = 1;
				else if(!strcmp(toks[1], "false"))
					conf.insertClone = 0;
				else {
					fprintf(stderr, "Invalid configuration entry: insertClone.\n");
					return 0;
				}
				insertCloneUsed = 1;
			}
			else {
				fprintf(stderr, "Invalid configuration entry: insertClone.\n");
				return 0;
			}
		}
		// Parse insertGeneration key|value
		else if(!strcmp(toks[0], "insertGeneration")) {
			if(ntoks == 2 && sscanf(toks[1], "%d", &(conf.insertGeneration)))
				insertGenerationUsed = 1;
			else {
				fprintf(stderr, "Invalid configuration entry: insertGenerationCount.\n");
				return 0;
			}
		}
		// Parse homozygotePenalty key|value
		else if(!strcmp(toks[0], "homozygotePenalty")) {
			if(ntoks == 2) {
				if(!strcmp(toks[1], "true"))
					conf.homozygotePenalty = 1;
				else if(!strcmp(toks[1], "false"))
					conf.homozygotePenalty = 0;
				else {
					fprintf(stderr, "Invalid configuration entry: homozygotePenalty.\n");
					return 0;
				}
			}
			else {
				fprintf(stderr, "Invalid configuration entry: homozygotePenalty.\n");
				return 0;
			}
		}
		// Parse cloneReprodRatio key|value
		else if(!strcmp(toks[0], "cloneReprodRatio")) {
			if(ntoks == 2) {
				if(!sscanf(toks[1], "%lf", &(conf.cloneReprodRatio))) {
					fprintf(stderr, "Invalid configuration entry: cloneReprodRatio.\n");
					return 0;
				}
				cloneReprodRatioUsed = 1;
			}
			else {
				fprintf(stderr, "Invalid configuration entry: cloneReprodRatio.\n");
				return 0;
			}
		}
		// Parse segregate key|value
		else if(!strcmp(toks[0], "segregate")) {
			if(ntoks == 2) {
				if(!strcmp(toks[1], "true"))
					conf.segregate = 1;
				else if(!strcmp(toks[1], "false"))
					conf.segregate = 0;
				else {
					fprintf(stderr, "Invalid configuration entry: segregate.\n");
					return 0;
				}
				segregateUsed = 1;
			}
			else {
				fprintf(stderr, "Invalid configuration entry: segregate.\n");
				return 0;
			}
		}
		// Parse recombinationRatio key|value
		else if(!strcmp(toks[0], "recombinationRatio")) {
			if(!sscanf(toks[1], "%lf", &(conf.recomRatio))) {
				fprintf(stderr, "Invalid configuration entry: recombinationRatio.\n");
				return 0;
			}
			else {
				recomRatioUsed = 1;
			}
		}
		// Parse hostMutationRates key|value
		else if(!strcmp(toks[0], "hostMutationRates")) {
			// Allocating memory to hostMutationRates array, so number of loci must be known
			if(!locusCountUsed) {
				fprintf(stderr, "The number of loci must be specified before hostMutationRates.\n");
				return 0;
			}

			if(!(conf.hostMutationRates = malloc(conf.locusCount*sizeof(double)))) {
				fprintf(stderr, "readConfig(): Out of Memory!\n");
				return 0;
			}

			if(ntoks > 1) {
				for(i = 1; i <= conf.locusCount && toks[i]; i++) {
					if(!sscanf(toks[i], "%lf", &(conf.hostMutationRates[i-1]))) {
						fprintf(stderr, "Invalid configuration entry: hostMutationRates.\n");
						return 0;
					}
				}
				hostMutsUsed = i-1;
			}
			else {
				fprintf(stderr, "Invalid configuration entry: hostMutationRates.\n");
				return 0;
			}
		}
		// Parse pathMutationRates key|value
		else if(!strcmp(toks[0], "pathMutationRates")) {
			// Allocating memory to pathMutationRates array, so number of loci must be known
			if(!locusCountUsed) {
				fprintf(stderr, "The number of loci must be specified before pathMutationRates.\n");
				return 0;
			}

			if(!(conf.pathMutationRates = malloc(conf.locusCount*sizeof(double)))) {
				fprintf(stderr, "readConfig(): Out of Memory!\n");
				return 0;
			}

			if(ntoks > 1) {
				for(i = 1; i <= conf.locusCount && toks[i]; i++) {
					if(!sscanf(toks[i], "%lf", &(conf.pathMutationRates[i-1]))) {
						fprintf(stderr, "Invalid configuration entry: pathMutationRates.\n");
						return 0;
					}
				}
				pathMutsUsed = i-1;
			}
			else {
				fprintf(stderr, "Invalid configuration entry: pathMutationRates.\n");
				return 0;
			}
		}
		// Parse pathMask key|value
		else if(!strcmp(toks[0], "pathMask")) {
			if(ntoks == 2) {
				if(!sscanf(toks[1], "%i", &(conf.minPathMutBit))) {
					fprintf(stderr, "Invalid configuration entry: minPathMutBit.\n");
					return 0;
				}
				pathMaskUsed = 1;
			}
		}
		// Parse randomAlleles key|value
		else if(!strcmp(toks[0], "randomAlleles")) {
			if(ntoks == 2) {
				if(!strcmp(toks[1], "true"))
					conf.randomAlleles = 1;
				else if(!strcmp(toks[1], "false"))
					conf.randomAlleles = 0;
				else {
					fprintf(stderr, "Invalid configuration entry: randomAlleles.\n");
					return 0;
				}
				randomAllelesUsed = 1;
			}
			else {
				fprintf(stderr, "Invalid configuration entry: randomAlleles.\n");
				return 0;
			}
		}
		// Parse hostSeeds key|value
		else if(!strcmp(toks[0], "hostSeeds")) {
			// Allocating memory to hostSeeds array, so number of loci must be known
			if(!locusCountUsed) {
				fprintf(stderr, "The number of loci must be specified before hostSeeds.\n");
				return 0;
			}

			if(!(conf.hostSeeds = malloc(conf.locusCount*sizeof(uint16_t)))) {
				fprintf(stderr, "readConfig(): Out of Memory!\n");
				return 0;
			}

			if(ntoks > 1) {
				for(i = 1; i <= conf.locusCount && toks[i]; i++) {
					if(!sscanf(toks[i], "%hi", &(conf.hostSeeds[i-1]))) {
						fprintf(stderr, "Invalid configuration entry: hostSeeds.\n");
						return 0;
					}
				}
				hostSeedsUsed = i-1;
			}
			else {
				fprintf(stderr, "Invalid configuration entry: hostSeeds.\n");
				return 0;
			}
		}
		// Parse randomPathogens key|value
		else if(!strcmp(toks[0], "randomPathogens")) {
			if(ntoks == 2) {
				if(!strcmp(toks[1], "true"))
					conf.randomPathogens = 1;
				else if(!strcmp(toks[1], "false"))
					conf.randomPathogens = 0;
				else {
					fprintf(stderr, "Invalid configuration entry: randomPathogens.\n");
					return 0;
				}
				randomPathogensUsed = 1;
			}
			else {
				fprintf(stderr, "Invalid configuration entry: randomPathogens.\n");
				return 0;
			}
		}
		// Parse pathSeeds key|value
		else if(!strcmp(toks[0], "pathSeeds")) {
			// Allocating memory to pathSeeds array, so number of loci must be known
			if(!locusCountUsed) {
				fprintf(stderr, "The number of loci must be specified before pathSeeds.\n");
				return 0;
			}

			if(!(conf.pathSeeds = malloc(conf.locusCount*sizeof(uint16_t)))) {
				fprintf(stderr, "readConfig(): Out of Memory!\n");
				return 0;
			}

			if(ntoks > 1) {
				for(i = 1; i <= conf.locusCount && toks[i]; i++) {
					if(!sscanf(toks[i], "%hi", &(conf.pathSeeds[i-1]))) {
						fprintf(stderr, "Invalid configuration entry: pathSeeds.\n");
						return 0;
					}
				}
				pathSeedsUsed = i-1;
			}
			else {
				fprintf(stderr, "Invalid configuration entry: pathSeeds.\n");
				return 0;
			}
		}
		// Parse trackAlleles key|value
		else if(!strcmp(toks[0], "trackAlleles")) {
			if(ntoks == 2) {
				if(!strcmp(toks[1], "true"))
					conf.trackAlleles = 1;
				else if(!strcmp(toks[1], "false"))
					conf.trackAlleles = 0;
				else {
					fprintf(stderr, "Invalid configuration entry: trackAlleles.\n");
					return 0;
				}
				trackAllelesUsed = 1;
			}
			else {
				fprintf(stderr, "Invalid configuration entry: trackAlleles.\n");
				return 0;
			}
		}
		// Parse trackingStartGeneration key|value
		else if(!strcmp(toks[0], "trackingStartGeneration")) {
			if(ntoks == 2  && sscanf(toks[1], "%d", &(conf.trackingStartGeneration)))
				trackingStartGenerationUsed = 1;
			else {
				fprintf(stderr, "Invalid configuration entry: trackingStartGeneration.\n");
				return 0;
			}
		}
		// Parse lifespanInterval key|value
		else if(!strcmp(toks[0], "lifespanInterval")) {
			if(ntoks == 2  && sscanf(toks[1], "%d", &(conf.lifespanInterval)))
				lifespanIntervalUsed = 1;
			else {
				fprintf(stderr, "Invalid configuration entry: lifespanInterval.\n");
				return 0;
			}
		}
		// Parse printInterval key|value
		else if(!strcmp(toks[0], "printInterval")) {
			if(ntoks == 2 && sscanf(toks[1], "%d", &(conf.printInterval)))
				printIntervalUsed = 1;
			else {
				fprintf(stderr, "Invalid configuration entry: printInterval.\n");
				return 0;
			}
		}
		else {
			fprintf(stderr, "Unknown token: '%s'\n", line);
		}

		freeTokens(toks);
		free(line);
	}//End while

	// Close the configuration file
	fclose(f);

	// Check the validity of the configuration file values
	if(!hostGenerationsUsed || !conf.hostGenerations) {
		message = "Invalid configuration: 0 < hostGenerations";
		goto print_and_leave;
	}

	if(!pathGenerationsUsed || !conf.pathGenerations) {
		message = "Invalid configuration: 0 < pathGenerations";
		goto print_and_leave;
	}

	if(!hostCountUsed || !conf.hostCount) {
		message = "Invalid configuration: 0 < hostCount";
		goto print_and_leave;
	}

	if(!pathCountUsed || !conf.pathCount) {
		message = "Invalid configuration: 0 < pathCount";
		goto print_and_leave;
	}

	if(locusCountUsed && conf.locusCount < MIN_LOCI) {
		message = "Invalid configuration: 1 <= locusCount";
		goto print_and_leave;
	}

	if(hostVarianceBiasUsed && conf.hostVarianceBias < 1) {
		message = "Invalid configuration: 1 <= hostVarianceBias";
		goto print_and_leave;
	}

	if(pathVarianceBiasUsed && conf.pathVarianceBias < 1) {
		message = "Invalid configuration: 1 <= pathVarianceBias";
		goto print_and_leave;
	}

	if(conf.initialCloneCount && conf.insertClone) {
		message = "initialCloneCount and insertClone are mutually exclusive";
		goto print_and_leave;
	}

	if(initialCloneCountUsed && (conf.initialCloneCount < 0 || conf.initialCloneCount > conf.hostCount)) {
		message = "Invalid configuration: 0 <= initialCloneCount <= hostCount";
		goto print_and_leave;
	}

	if(conf.insertClone) {
		if(!insertGenerationUsed || conf.insertGeneration < 2 || conf.insertGeneration > conf.hostGenerations-1) {
			message = "Invalid configuration: 2 <= insertGeneration < hostGenerations";
			goto print_and_leave;
		}
	}

	if(recomRatioUsed) {
		if(conf.recomRatio < 0.0 || conf.recomRatio > 1.0) {
			message = "Invalid configuration: 0.0 <= recombinationRatio <= 1.0";
			goto print_and_leave;
		}
	}

	if(cloneReprodRatioUsed) {
		if(conf.cloneReprodRatio < 0.0 || conf.cloneReprodRatio > 1.0) {
			message = "Invalid configuration: 0.0 <= cloneReprodRatio <= 1.0";
			goto print_and_leave;
		}
	}

	if(hostMutsUsed) {
		if(hostMutsUsed < conf.locusCount) {
			message = "Invalid configuration: There must be 1 host mutation rate per locus.";
			goto print_and_leave;
		}

		for(i = 0; i < hostMutsUsed; i++) {
			if(conf.hostMutationRates[i] < 0 || conf.hostMutationRates[i] > 1) {
				message = "Invalid configuration: 0 <= hostMutationRates <= 1.";
				goto print_and_leave;
			}
		}
	}

	if(pathMutsUsed) {
		if(pathMutsUsed < conf.locusCount) {
			message = "Invalid configuration: There must be 1 pathogen mutation rate per locus.";
			goto print_and_leave;
		}

		for(i = 0; i < pathMutsUsed; i++) {
			if(conf.pathMutationRates[i] < 0 || conf.pathMutationRates[i] > 1) {
				message = "Invalid configuration: 0 <= pathMutationRates <= 1.";
				goto print_and_leave;
			}
		}
	}

	if(pathMaskUsed) {
		if(conf.minPathMutBit < 0 || conf.minPathMutBit > 15) {
			message = "Invalid configuration: 0 < pathMask < 16";
			goto print_and_leave;
		}
		else {
			conf.pathMask = pow(2, conf.minPathMutBit)-1;
		}
	}

	if(!conf.randomAlleles && hostSeedsUsed && hostSeedsUsed < conf.locusCount) {
		message = "Invalid configuration: There must be 1 host seed per locus.";
		goto print_and_leave;
	}

	if(!conf.randomPathogens && pathSeedsUsed && pathSeedsUsed < conf.locusCount) {
		message = "Invalid configuration: There must be 1 pathogen seed per locus.";
		goto print_and_leave;
	}

	if(trackAllelesUsed) {
		if(lifespanIntervalUsed && conf.lifespanInterval < 1) {
			message = "Invalid configuration: Print interval must be > 0.\n";
			goto print_and_leave;
		}

		if(trackingStartGenerationUsed &&
			!(conf.trackingStartGeneration == 1 ||
				conf.trackingStartGeneration % conf.lifespanInterval == 0)) {
			message = "Invalid configuration: trackingStartGeneration invalid.";
			goto print_and_leave;
		}
	}

	if(printIntervalUsed && conf.printInterval < 1) {
		message = "Invalid configuration: Print interval must be > 0.\n";
		goto print_and_leave;
	}

	message = "Configuration successfully loaded.";
	success = 1;

print_and_leave:
	fprintf(stderr, "%s\n", message);
	return success;

}// End readConfig

/*
 *	Print the configuration to fp. If no configuration has been read, values are undefined.
*/
void printConfig(FILE *fp) {
	int i;

	fprintf(fp, "%-20s %-8d\n", "hostGenerations:", conf.hostGenerations);
	fprintf(fp, "%-20s %-8d\n", "pathGenerations:", conf.pathGenerations);
	fprintf(fp, "%-20s %-8d\n", "hostCount:", conf.hostCount);
	fprintf(fp, "%-20s %-8d\n", "pathCount:", conf.pathCount);
	fprintf(fp, "%-20s %-8d\n", "locusCount:", conf.locusCount);
	fprintf(fp, "%-20s %-12.8lf\n", "recombinationRatio", conf.recomRatio);
	fprintf(fp, "%-20s %-12.8lf\n", "cloneReprodRatio", conf.cloneReprodRatio);

	fprintf(fp, "%-21s", "hostMutationRates:");
	for(i = 0; i < conf.locusCount; i++) {
		fprintf(fp, "%-12.8lf", conf.hostMutationRates[i]);
	}
	fprintf(fp, "\n");

	fprintf(fp, "%-21s", "pathMutationRates:");
	for(i = 0; i < conf.locusCount; i++) {
		fprintf(fp, "%-12.8lf", conf.pathMutationRates[i]);
	}
	fprintf(fp, "\n");

	fprintf(fp, "%-20s %-8d\n", "hostVarianceBias: ", conf.hostVarianceBias);
	fprintf(fp, "%-20s %-8d\n", "pathVarianceBias: ", conf.pathVarianceBias);
	fprintf(fp, "%-20s %-8d\n", "initialCloneCount:", conf.initialCloneCount);
	fprintf(fp, "%-20s %-s\n", "insertClone: ", (conf.insertClone) ? "true" : "false");

	if(conf.insertClone) {
		fprintf(fp, "%-20s %-8d\n", "insertGeneration:", conf.insertGeneration);
	}

//		fprintf(fp, "%-20s %-s\n", "segregate:", (conf.segregate) ? "true" : "false");
	fprintf(fp, "%-20s %-s\n", "homozygotePenalty:", (conf.homozygotePenalty) ? "true" : "false");

//	if(conf.homozygotePenalty)
//		fprintf(fp, "%-20s %-12.2lf\n", "homozygotePenaltyValue:", conf.hmzPenaltyValue);

	if(conf.pathMask)
		fprintf(fp, "%-21s0x%04x\n", "pathMask", conf.pathMask);

	fprintf(fp, "%-20s %-s\n", "randomAlleles:", (conf.randomAlleles) ? "true" : "false");

	if(!conf.randomAlleles) {
		fprintf(fp, "%-21s", "hostSeeds:");
		for(i = 0; i < conf.locusCount; i++) {
			fprintf(fp, "0x%04x ", conf.hostSeeds[i]);
		}
		fprintf(fp, "\n");
	}

	fprintf(fp, "%-20s %-s\n", "randomPathogens:", (conf.randomPathogens) ? "true" : "false");

	if(!conf.randomPathogens) {
		fprintf(fp, "%-21s", "pathSeeds:");
		for(i = 0; i < conf.locusCount; i++) {
			fprintf(fp, "0x%04x ", conf.pathSeeds[i]);
		}
		fprintf(fp, "\n");
	}

	fprintf(fp, "%-20s %s\n", "trackAlleles:", (conf.trackAlleles) ? "true" : "false");
	fprintf(fp, "%-20s %s\n", "summaryFile:", conf.summaryFile);
	fprintf(fp, "%-20s %s\n", "logFile:", conf.logFile);
	fprintf(fp, "%-20s %d\n", "printInterval:", conf.printInterval);
	fprintf(fp, "%-20s %d\n", "lifespanInterval:", conf.lifespanInterval);

	fflush(fp);
}

/*
 *	Read a line from the configuration file
*/
char *readLine(FILE *config_file) {
	int c, i;
	char *line;

	if(!(line = calloc(1024, sizeof(char)))) {
		fprintf(stderr, "readLine(): Out of memory.\n");
		abort();
	}
	
	i = 0;
	while( (c = fgetc(config_file)) != EOF) {
		if(c == CR)
			continue;

		if(c == LF)
			break;

		line[i] = (char)c;

		if(++i == 1024) {
			fprintf(stderr, "Line exceeds 1024 character maximum.\n");
			free(line);
			abort();
		}
	}

	if(c == EOF) {
		free(line);
		return NULL;
	}

	return line;
}

/*
 *	Return the pointer to the next string made up of posix non-space characters
 *	(as defined by isblank(3)) 
*/
char **tokenise(const char *str, int *ntoks) {
	int start, i, count, len;
	char **toks = NULL;

	start = 0;
	i = 0;
	count = 0;

	// Find the start of the first token
	while(isblank(str[start]))
		start++;

	if(!str[start])
		return toks;

	// Count the number of tokens in str
	i = start;
	for(;;) {
		count++;

		while(str[i] && !isblank(str[i]))
			i++;

		if(!str[i])
			break;

		while(isblank(str[i]))
			i++;

		if(!str[i])
			break;
	}

	if(!(toks = malloc((1+count)*sizeof(char *))))
		return toks;

	*ntoks = count;
	toks[count] = NULL;
	i = start;
	count = 0;

	for(;;) {
		len = 0;

		while(str[i] && !isblank(str[i])) {
			i++;
			len++;
		}

		if(!(toks[count] = malloc((1+len)*sizeof(char)))) {
			fprintf(stderr, "tokenise(): Out of memory.\n");
			return NULL;
		}

		memcpy(toks[count], &str[start], len);
		toks[count][len] = '\0';
		count++;

		if(!str[i])
			break;

		while(isblank(str[i]))
			i++;

		if(!str[i])
			break;

		start = i;
	}

	return toks;
}// End tokenise

/*
 *	Free token array created by tokenise function
*/
void freeTokens(char **toks) {
	int i;
	for(i = 0; toks[i]; i++)
		free(toks[i]);
	free(toks);
}

/*
 *	Set default configuration values
*/
void setDefaults() {
	// Zero configuration memory
	memset((void *)&conf, 0x00, sizeof(configuration_t));

	// Set non zero default values
	conf.hostVarianceBias = 1;
	conf.pathVarianceBias = 1;
	conf.hmzPenaltyValue = 32;
	conf.randomAlleles = 1;
	conf.randomPathogens = 1;
	conf.trackingStartGeneration = 1;
	conf.lifespanInterval = 10;
	conf.printInterval = 10;
	conf.logResults = 1;

}// End setDefaults

/*
 *	Flush and close existing 
*/
int newLogFiles(const char *stamp) {
	// Flush and close existing files
	if(conf.summaryfp) {
		fflush(conf.summaryfp);
		fclose(conf.summaryfp);
	}

	if(conf.logfp) {
		fflush(conf.logfp);
		fclose(conf.logfp);
	}

	memset(conf.summaryFile, 0x00, MAX_FILENAME_SIZE);
	memset(conf.logFile, 0x00, MAX_FILENAME_SIZE);

	sprintf(conf.summaryFile, "%s.summary.txt", stamp);
	sprintf(conf.logFile, "%s.log.txt", stamp);

	if(!(conf.summaryfp = fopen(conf.summaryFile, "w"))) {
		perror("fopen() in newLogFiles() (summaryfp)");
		return 0;
	}

	// Open log file
	if(!(conf.logfp = fopen(conf.logFile, "w"))) {
		perror("fopen() in newLogFiles() (logfp)");
		return 0;
	}

	// Print summary file headers
	printSummaryHeaders();

	return 1;
}
