# Supplementary material for: The maintenance of sex: Ronald Fisher meets the Red Queen
Source: BMC Evol Biol. 2013 Aug 21;13:174. doi: 10.1186/1471-2148-13-174 (PMC3765275; doi:10.1186/1471-2148-13-174)
Supplement: Additional file 1 — Software code. Software codes and assembler to run simulations. [file 1471-2148-13-174-S1.zip › david_model/src/fitness.c]

#include "mhc.h"
#include "config.h"

#include <string.h>
#include <stdio.h>
#include <stdlib.h>

#define MIN_FIT 0.0001

// Local function prototypes
void calculateFitnessScores(int);
void calculateHostFitness(void);
void calculatePathogenFitness(void);
int simMatch(allele_t allele, pathogen_t pathogen);

// Declared in config.c
extern configuration_t conf;

// Declared in population.c
extern allele_t **loci;
extern pathogen_t **pathogens;
extern pathogendat_t ***pathogenDistribution;
extern alleledat_t ***alleleDistribution;
extern allele_t **uniqueAlleles;
extern pathogen_t **uniquePathogens;
extern int generation;
extern int *uniqueAlleleCount;
extern int *uniquePathogenCount;
extern int terminate;
extern int extinct;

// Array to hold host fitness scores
double *hostFitness = NULL;
// Array to hold pathogen fitness scores
double **pathFitness = NULL;
// Overall average fitness score
double hostAverageFitness;
// Array to hold locus average fitness scores
double *locusAverageFitness;
// Sexual host average fitness score
double sexualAverageFitness;
// Clonal host average fitness score
double clonalAverageFitness;
// The highest host fitness score
double highestFitness;
// The lowest host fitness score
double lowestFitness;
// Index to the fittest host
int fittestHost;

/*
 *	Fitness calculation
*/
void calculateFitness(void) {
	int i, j;

#ifdef PATHOGENS
int k, l;
#endif

#ifdef ALLELES
int host2X = 2*conf.hostCount;
#endif

	for(i = 0; i < conf.pathGenerations; i++) {
		for(j = 0; j < conf.locusCount; j++)
			calculateFitnessScores(j);

#ifdef PATHOGENS
for(k = 0; k < conf.locusCount; k++) {
	for(l = 0; l < conf.pathCount; l++)
		fprintf(stderr, "%04x ", pathogens[k][l]);
	fprintf(stderr, "\n");
}
#endif

		calculatePathogenFitness();
		nextGen_Pathogens();
		mutatePathogens();
		updatePathogenEnvironment();
	}

#ifdef ALLELES
fprintf(stderr, "----------\n");
for(i = 0; i < conf.locusCount; i++) {
	for(j = 0; j < host2X; j+=2)
		fprintf(stderr, "%04x|%04x ", loci[i][j], loci[i][j+1]);
	fprintf(stderr, "\n");
}
fprintf(stderr, "----------\n");
#endif

	calculateHostFitness();
}

/*
 *	Determines the fitness of a population of hosts and pathogens at a given locus.
 *	Fitness is determined by a similarity score between alleles and pathogens
*/
void calculateFitnessScores(int loc) {
	int i, j, hscore, pscore;

	// Allele data
	allele_t allele;
	alleledat_t *alleledat;
	alleledat_t **aDist = alleleDistribution[loc]; 
	allele_t *u_as = uniqueAlleles[loc];
	int u_aCount = uniqueAlleleCount[loc];

	// Pathogen data
	pathogen_t pathogen;
	pathogendat_t *pathdat;
	pathogendat_t **pDist = pathogenDistribution[loc];
	pathogen_t *u_ps = uniquePathogens[loc];
	int u_pCount = uniquePathogenCount[loc];

	// Clear scores of pathogens at this locus
	for(i = 0; i < u_pCount; i++)
		pDist[u_ps[i]]->score = 0;

	// Generate aggregate fitness scores for each allele and pathogen
	for(i = 0; i < u_aCount; i++) {
		allele = u_as[i];
		alleledat = aDist[allele];
		alleledat->score = 0;

		for(j = 0; j < u_pCount; j++) {
			pathogen = u_ps[j];
			pathdat = pDist[pathogen];

/*
			pscore = simMatch(allele, pathogen);
			hscore = 16-pscore;
*/
			hscore = simMatch(allele, pathogen);
			pscore = 16-hscore;
			pathdat->score += (pscore*alleledat->count);
			alleledat->score += (hscore*pathdat->count);
		}
	}
}

/*
 *	Determine the fitness of each host
*/
void calculateHostFitness(void) {
	int i, j, l;
	double hmzscore, score, ls, f;
	int hostsX2 = conf.hostCount*2;

	highestFitness = 0;
	hostAverageFitness = 0;

	for(i = 0; i < conf.locusCount; i++)
		locusAverageFitness[i] = 0.0;
	
	// Calculate host specific scores with homozygote penalty
	if(conf.homozygotePenalty) {
		for(i = 0, j = 0; i < hostsX2; i+=2, j++) {
			f = 1.0;

			for(l = 0, score = 0; l < conf.locusCount; l++) {
				hmzscore = simMatch(loci[l][i], loci[l][i+1]);
				hmzscore = ((conf.hmzPenaltyValue-hmzscore)/conf.hmzPenaltyValue);
				score =
					((alleleDistribution[l][loci[l][i]]->score +
					alleleDistribution[l][loci[l][i+1]]->score)*hmzscore);

				ls = (score / (conf.pathCount*32));
				locusAverageFitness[l] += ls;
				f *= ls;

				// Calculate allele specific fitness
				alleleDistribution[l][loci[l][i]]->fitness =
					alleleDistribution[l][loci[l][i]]->score / (conf.pathCount*16.0);

				alleleDistribution[l][loci[l][i+1]]->fitness =
					alleleDistribution[l][loci[l][i+1]]->score / (conf.pathCount*16.0);
			}

			if(f > highestFitness) {
				highestFitness = f;
				fittestHost = j;
			}

			hostFitness[j] = f;
			hostAverageFitness += f;
		}
	}
	// Calculate host specific scores without homozygote penalty
	else {
		for(i = 0, j = 0; i < hostsX2; i+=2, j++) {
			f = 1.0;

			for(l = 0; l < conf.locusCount; l++) {
				score = 
					alleleDistribution[l][loci[l][i]]->score +
					alleleDistribution[l][loci[l][i+1]]->score;

				ls = score / (conf.pathCount*32.0);
				locusAverageFitness[l] += ls;
				f *= ls;

				// Calculate allele specific fitness
				alleleDistribution[l][loci[l][i]]->fitness =
					alleleDistribution[l][loci[l][i]]->score / (conf.pathCount*16.0);

				alleleDistribution[l][loci[l][i+1]]->fitness =
					alleleDistribution[l][loci[l][i+1]]->score / (conf.pathCount*16.0);
			}

			if(f > highestFitness) {
				highestFitness = f;
				fittestHost = j;
			}

			hostFitness[j] = f;
			hostAverageFitness += f;
		}
	}

	// Calculate the average fitness of each loci
	for(i = 0; i < conf.locusCount; i++) {
		locusAverageFitness[i] /= conf.hostCount;
	}

	// Calculate the average fitness of all hosts
	hostAverageFitness /= conf.hostCount;

#ifdef HOST_FITNESS
for(i = 0; i < conf.hostCount; i++)
	fprintf(stderr, "%lf ", hostFitness[i]);
fprintf(stderr, "\n");
#endif

	// Determine whether or not the host population has been driven to extinction
	if(hostAverageFitness < MIN_FIT)
		extinct = 1;
}

/*
 *	Determine the fitness of each pathogen
*/
void calculatePathogenFitness(void) {
	int i, j;

	for(i = 0; i < conf.locusCount; i++)
		for(j = 0; j < conf.pathCount; j++)
			pathFitness[i][j] = pathogenDistribution[i][pathogens[i][j]]->score/(conf.hostCount*32.0);
}

/*
 *	Return a similarity score based on matching 'bits'.
 *	Assumes 16 bit sequences.
*/
int simMatch(allele_t allele, pathogen_t pathogen) {
	int i, score;
	unsigned int mask, a, p;

	for(i = 0, mask = 1, score = 0; i < 16; i++) {
		a = allele & mask;
		p = pathogen & mask;

		if((a && p) || (!a && !p)) {
			score++;
		}

		mask = mask << 1;
	}

	return score;
}// End simMatch

/***********
 *	Mutate hosts according to host mutation rates
*/
void mutateHosts(void) {
	int i, j;
	unsigned int bit;
	double hMutRate;
	int hostX2 = 2*conf.hostCount;

#ifdef HOSTMUTS
int count = 0;
#endif

	for(i = 0; i < conf.locusCount; i++) {
		hMutRate = conf.hostMutationRates[i];

		for(j = 0; j < hostX2; j++) {
			if(random_ratio() < hMutRate) {
#ifdef HOSTMUTS
count++;
fprintf(stderr, "A%04x->", loci[i][j]);
#endif
				bit = random_int(0, 15);
				loci[i][j] ^= (1 << bit);
#ifdef HOSTMUTS
fprintf(stderr, "A%04x ", loci[i][j]);
#endif
			}
		}
	}
#ifdef HOSTMUTS
if(count)
	fprintf(stderr, "\n");
#endif
}

/***********
 *	Mutated pathogens according to pathogen mutation rates
*/
void mutatePathogens(void) {
	int i, j;
	unsigned int bit;
	double pMutRate;

#ifdef PATHMUTS
int count = 0;
#endif

	for(i = 0; i < conf.locusCount; i++) {
		pMutRate = conf.pathMutationRates[i];

		for(j = 0; j < conf.pathCount; j++) {
			if(random_ratio() < pMutRate) {
#ifdef PATHMUTS
count++;
fprintf(stderr, "P%04x->", pathogens[i][j]);
#endif
				bit = random_int(conf.minPathMutBit, 15);
				pathogens[i][j] ^= (1 << bit);
#ifdef PATHMUTS
fprintf(stderr, "P%04x ", pathogens[i][j]);
#endif
			}
		}
	}
#ifdef PATHMUTS
if(count)
	fprintf(stderr, "\n");
#endif
}
