# Supplementary material for: The maintenance of sex: Ronald Fisher meets the Red Queen
Source: BMC Evol Biol. 2013 Aug 21;13:174. doi: 10.1186/1471-2148-13-174 (PMC3765275; doi:10.1186/1471-2148-13-174)
Supplement: Additional file 1 — Software code. Software codes and assembler to run simulations. [file 1471-2148-13-174-S1.zip › david_model/src/main.c]

#include "config.h"
#include "mhc.h"
#include "options.h"

#include <stdio.h>
#include <stdlib.h>
#include <string.h>
#include <time.h>
#include <unistd.h>

#define CONFIG_FILE_FLAG 0
#define ITERATIONS_FLAG CONFIG_FILE_FLAG+1
#define LOGGING_FLAG ITERATIONS_FLAG+1
#define THRESHOLD_FLAG LOGGING_FLAG+1
#define FLAG_COUNT THRESHOLD_FLAG+1

// Local function prototype
void logresults(FILE *fp);

// Declared in config.c
extern configuration_t conf;
// Declared in population.c
extern int generation;
extern int terminate;
extern int nSexual;
extern int nClonal;
extern double hostAverageFitness;

// Set when there are insufficient sexual hosts remaining (ie < 2)
int terminate = 0;
// Set when the sum of all host fitnesses falls below min_fit
int extinct = 0;
// Score keeper
int sexualWins = 0;
int clonalWins = 0;
int ties = 0;

// The pointer to the file containing generation values logged when the threshold flag
// is used. This is otherwise NULL.
FILE *genfp = NULL;
// The fitness threshold at which to terminate the simulation. Set with -t flag
double fitnessThreshold;
char genFile[64];

argument_t args[FLAG_COUNT] = {
	{"c", "config-file"},
	{"i", "iterations"},
	{"l", "no-logging"},
	{"t", "fitness-threshold"}
};

/*
 *	Main
*/
int main(int argc, char **argv) {
	int i, j, iterations, onepc, progress, error, comp;
	time_t t;
	char *configFile, *stamp;


	if( (error = getopts(args, FLAG_COUNT, argc-1, &argv[1]))) {
		fprintf(stderr, "ERROR: %s\n", geterror(error));
		exit(1);
	}

	if(args[CONFIG_FILE_FLAG].used) {
		if(args[CONFIG_FILE_FLAG].nargs == 1)
			configFile = args[CONFIG_FILE_FLAG].arguments[0];
		else {
			fprintf(stderr, "Config file name expected with -c (--config-file) flag.\n");
			exit(1);
		}
	}
	else
		configFile = "mhc.config";

	// Load the configuration from file
	if(!readConfig(configFile))
		exit(1);
	
	// Used for displaying percentage complete
	onepc = conf.hostGenerations / 100;

	// Determine how many iterations will be performed
	if(args[ITERATIONS_FLAG].used) {
		if(args[ITERATIONS_FLAG].nargs == 1) {
			if(!sscanf(args[ITERATIONS_FLAG].arguments[0], "%d", &iterations)) {
				fprintf(stderr, "Invalid iterations value.\n");
				exit(1);
			}

			if(iterations < 1) {
				fprintf(stderr, "Invalid iterations value. 0 < iterations\n");
				exit(1);
			}
		}
		else {
			fprintf(stderr, "Iteration count expected with -i (--iterations) flag.\n");
			exit(1);
		}
	}
	else
		iterations = 1;


	// Determine whether or not a fitness threshold is being used to terminate a simulation.
	// If so, standard logging is turned off. The generation at which the threshold is
	// reached is logged to file. The outcome for each iteration is appended to the same file.
	if(args[THRESHOLD_FLAG].used) {
		if(args[THRESHOLD_FLAG].nargs == 2) {
			if(!sscanf(args[THRESHOLD_FLAG].arguments[0], "%lf", &fitnessThreshold)) {
				fprintf(stderr, "Invalid threshold value.\n");
				exit(1);
			}

			if(fitnessThreshold > 0.9999 || fitnessThreshold < 0.0001) {
				fprintf(stderr, "0.0001 <= fitness threshold < 0.9999\n");
				exit(1);
			}

			if(strlen(args[THRESHOLD_FLAG].arguments[1]) > 63) {
				fprintf(stderr, "Threshold generation file cannot exceed 63 letters.\n");
				exit(1);
			}
			else 
				strcpy(genFile, args[THRESHOLD_FLAG].arguments[1]);

			if(!(genfp = fopen(genFile, "w"))) {
				perror("fopen() in main() (genfp)");
				exit(1);
			}
		}
		else {
			fprintf(stderr, "Invalid threshold usage: -t <threshold> <filename>\n");
			exit(1);
		}
	}

	// Turn off logging
	if(args[LOGGING_FLAG].used)
		conf.logResults = 0;

	for(i = 0; i < iterations; i++) {
		// Log files are time stamped.
		t = time(NULL);
		//srandom(t);
		sran3(t);
		stamp = ctime(&t);

		// Clean up the time string
		for(j = 0; stamp[j]; j++) {
			if(stamp[j] == ' ')
				stamp[j] = '_';

			if(stamp[j] == '\n')
				stamp[j] = '\0';

			if(stamp[j] == ':')
				stamp[j] = '.';
		}

		// Create and initialise log files if required
		if(conf.logResults) {
			if(!newLogFiles(stamp))
				exit(1);

			printConfig(conf.logfp);
		}

		// Create a new environment.
		if(!newEnvironment()) {
			fprintf(stderr, "main(): Failed to initialise new environment.\n");
			return 1;
		}

#ifndef DEBUG
		fprintf(stderr, "%4d) Percent complete:   0%%", i+1);
		progress = 0;
#endif
		/*
		 *	Simulation loop
		*/
		for(j = 1, comp = 0;;j++) {
			calculateFitness();

			// End simulation if hosts are extinct
			if(extinct)
				break;

			if((j == 1 || !(generation%conf.printInterval))) {
				updateStats();

				// If the simulation is required to terminate after exceeding a given
				// host fitness threshold, check for it here.
				if(genfp && hostAverageFitness > fitnessThreshold) {
					fprintf(genfp, "%i\n", generation);
					fflush(genfp);
					goto signoff;
				}

				// Log results as required
				if(conf.logResults)
					printSummary();
			}

			if(conf.trackAlleles &&
					j >= conf.trackingStartGeneration &&
					(j == 1 || !(j%conf.lifespanInterval))) {
				printLifespans();
			}
#ifndef DEBUG
			// Update progress
			if(!(generation%onepc)) {
				progress++;
				fprintf(stderr, "\b\b\b\b%3d%%", progress);
			}
#endif
			if(j == conf.hostGenerations)
				break;

			// Produce the next generation
			nextGen_Hosts();

			// Termination at this point occurs when one host type has displaced another
			if(terminate) {
				if(conf.logResults && conf.printInterval != 1 && generation%conf.printInterval) {
					calculateFitness();
					updateStats();
					printSummary();
				}

				comp = 1;
				break;
			}

			mutateHosts();
			updateHostEnvironment();
		} // End simulation loop

signoff:
		fprintf(stderr, "\n");

		// Keep score if simulation is competitive
		if(comp || (nSexual && nClonal)) {
			sexualWins += (nSexual > nClonal);
			clonalWins += (nClonal > nSexual);
			ties += (nSexual == nClonal);
		}

		if(conf.logResults) {
			logresults(conf.logfp);
			logresults(stderr);
		}

		// Free all resources used with current environment
		cleanEnvironment();

		// Ensure that the next seed, if used is different from the current one
		sleep(1);
	}

	// Print summary of sexual vs clonal wins if the simulation was competitive
	if(sexualWins || clonalWins) {	
		fprintf(stderr, "\n------------\n");
		fprintf(stderr, "Sexual wins: %d\n", sexualWins);
		fprintf(stderr, "Clonal wins: %d\n", clonalWins);
		fprintf(stderr, "Ties: %d\n\n", ties);
	}
	
	if(genfp)
		fclose(genfp);

	return 0;
}

void logresults(FILE *fp) {
	fprintf(fp, "\n");
	fprintf(fp, "Generation: %d\n", generation);
	fprintf(fp, "Sexual hosts: %d\n", nSexual);
	fprintf(fp, "Clonal hosts: %d\n\n", nClonal);

	if(extinct) {
		fprintf(fp, "Host population extinct.\n\n");
	}
}
