# Supplementary material for: The maintenance of sex: Ronald Fisher meets the Red Queen
Source: BMC Evol Biol. 2013 Aug 21;13:174. doi: 10.1186/1471-2148-13-174 (PMC3765275; doi:10.1186/1471-2148-13-174)
Supplement: Additional file 1 — Software code. Software codes and assembler to run simulations. [file 1471-2148-13-174-S1.zip › david_model/src/misc.c]

#include <math.h>
#include <stdlib.h>
#include <stdio.h>
#include <ctype.h>
#include <stdint.h>
#include <string.h>
#include <time.h>
#include "mhc.h"
#include "config.h"

// Declared in config.c
extern configuration_t conf;
// Declared in fitness.c
extern double *locusAverageFitness;
extern double hostAverageFitness;
extern double sexualAverageFitness;
extern double clonalAverageFitness;
extern double highestFitness;
extern double lowestFitness;
// Declared in populations.c
extern int generation;
extern int nSexual;
extern int nClonal;
extern int nHomozygotes;
extern int nHomozygotesSexual;
extern int nHomozygotesClonal;
extern alleledat_t ***alleleDistribution;
extern int *uniquePathogenCount;
extern int *uniqueAlleleCount;
extern int *uniqueAlleleCountSexual;
extern int *uniqueAlleleCountClonal;
extern lifespan_t ***lifespans;

/***********
 *	Print the simple summary headers
*/
void printSummaryHeaders(void) {
	int i;

	fprintf(conf.summaryfp, "Generation");
	fprintf(conf.summaryfp, "\tSexual_Hosts");
	fprintf(conf.summaryfp, "\tClonal_Hosts");

	fprintf(conf.summaryfp, "\tAverage_Host_Fitness");
	fprintf(conf.summaryfp, "\tAverage_Sexual_Fitness");
	fprintf(conf.summaryfp, "\tAverage_Clonal_Fitness");
	
	fprintf(conf.summaryfp, "\tHighest_Fitness");
	fprintf(conf.summaryfp, "\tLowest_Fitness");

	for(i = 1; i <= conf.locusCount; i++)
		fprintf(conf.summaryfp, "\tAverage_Fitness_Locus%i", i);

	for(i = 1; i <= conf.locusCount; i++)
		fprintf(conf.summaryfp, "\tUniquePathogens_Locus%d", i);

	for(i = 1; i <= conf.locusCount; i++)
		fprintf(conf.summaryfp, "\tUniqueAlleles_Locus%d", i);

	for(i = 1; i <= conf.locusCount; i++)
		fprintf(conf.summaryfp, "\tUniqueSexAlleles_Locus%d", i);

	for(i = 1; i <= conf.locusCount; i++)
		fprintf(conf.summaryfp, "\tUniqueCloneAlleles_Locus%d", i);

	fprintf(conf.summaryfp, "\tHomozygotes");
	fprintf(conf.summaryfp, "\tHomozygotes_Sexual");
	fprintf(conf.summaryfp, "\tHomozygotes_Clonal\n");

	// Flush file.
	fflush(conf.summaryfp);

}// End printSummaryHeaders

/***********
 *	Print a the full summary of the current state of the environment
*/
void printSummary(void) {
	int i;

	fprintf(conf.summaryfp, "%6i", generation);
	fprintf(conf.summaryfp, "\t%6i", nSexual);
	fprintf(conf.summaryfp, "\t%6i", nClonal);

	fprintf(conf.summaryfp, "\t%0.4lf", hostAverageFitness);
	fprintf(conf.summaryfp, "\t%0.4lf", sexualAverageFitness);
	fprintf(conf.summaryfp, "\t%0.4lf", clonalAverageFitness);

	fprintf(conf.summaryfp, "\t%0.4lf", highestFitness);
	fprintf(conf.summaryfp, "\t%0.4lf", lowestFitness);

	for(i = 0; i < conf.locusCount; i++)
		fprintf(conf.summaryfp, "\t%0.4lf", locusAverageFitness[i]);

	for(i = 0; i < conf.locusCount; i++)
		fprintf(conf.summaryfp, "\t%6d", uniquePathogenCount[i]);

	for(i = 0; i < conf.locusCount; i++)
		fprintf(conf.summaryfp, "\t%6d", uniqueAlleleCount[i]);

	for(i = 0; i < conf.locusCount; i++)
		fprintf(conf.summaryfp, "\t%6d", uniqueAlleleCountSexual[i]);
	
	for(i = 0; i < conf.locusCount; i++)
		fprintf(conf.summaryfp, "\t%6d", uniqueAlleleCountClonal[i]);

	fprintf(conf.summaryfp, "\t%6d", nHomozygotes);
	fprintf(conf.summaryfp, "\t%6d", nHomozygotesSexual);
	fprintf(conf.summaryfp, "\t%6d\n", nHomozygotesClonal);

	// Flush file
	fflush(conf.summaryfp);

}// End printSummary

/***********
 *	Print allele lifespan output
*/
void printLifespans(void) {
	int i, j;
	lifespan_t *next;

	for(i = 0; i < conf.locusCount; i++) {
		for(j = 0; j < MAX_ALLELES; j++) {
			if(!(next = lifespans[i][j]))
				continue;

			while(next->next)
				next = next->next;

			if(alleleDistribution[i][j])
			fprintf(
				stdout, "%5x\t%6d\t%6d\t%6d\t%6d\t%6d\t%.4lf\n",
				j, next->birth, next->death, generation, i+1,
				alleleDistribution[i][j]->count, alleleDistribution[i][j]->fitness
			);
		}
	}
}
