# Supplementary material for: The maintenance of sex: Ronald Fisher meets the Red Queen
Source: BMC Evol Biol. 2013 Aug 21;13:174. doi: 10.1186/1471-2148-13-174 (PMC3765275; doi:10.1186/1471-2148-13-174)
Supplement: Additional file 1 — Software code. Software codes and assembler to run simulations. [file 1471-2148-13-174-S1.zip › david_model/src/options.c]

/*
 *	options.c: Command line argument parser
*/
#include "options.h"

#include <ctype.h>
#include <sys/types.h>
#include <stdio.h>
#include <stdlib.h>
#include <string.h>
#include <unistd.h>

static int valid_longopt(const char *opt);
static int valid_longopt_cl(const char *opt);
static int valid_shortopt_cl(const char *opt);

static const int GOE_NONE = 0;
static const int GOE_NOOPTS = 1;
static const int GOE_INVALID = 2;
static const int GOE_NOARGS = 3;
static const int GOE_PROGERROR = 4;
static const int GOE_DUPLICATE = 5;
static const int NERRORS = 6;

static const char *error_messages[6] = {
	"",
	"No option flag(s) where one expected.",
	"Invalid option.",
	"Option expecting arguments but none found.",
	"Program error. Badly formed options array.",
	"Option used more than once."
};

/*
 *	Process command line arguments.
*/
int getopts(argument_t *args, int nargs, int argc, char **argv) {
	argument_t *currentarg;
	int i, j, k;
	int isshort;
	char sopt[2] = { '\0', '\0' };
	char *lopt;
	
	if(!argc)
		return GOE_NONE;

	// Check integerity of argument_t array and initialise integral values
	for(i = 0; i < nargs; i++) {
		if(!isalpha(args[i].shortopt[0]))
			return GOE_PROGERROR;

		if(!valid_longopt(args[i].longopt))
			return GOE_PROGERROR;

		args[i].used = 0;
		args[i].nargs = 0;
		args[i].arguments = NULL;
	}

	i = 0;
	while(i < argc) {
		isshort = 0;
		currentarg = NULL;

		if(valid_shortopt_cl(argv[i])) // Short format arg
			isshort = 1;
		else if(!valid_longopt_cl(argv[i])) // Long format arg
			return GOE_NOOPTS;

		if(isshort) { // Handle short format
			j = 1;

			while(j < strlen(argv[i])) {
				sopt[0] = argv[i][j];

				for(k = 0; k < nargs; k++) {
					if(!strcmp(sopt, args[k].shortopt)) {
						if(args[k].used)
							return GOE_DUPLICATE;

						args[k].used = 1;
						currentarg = &args[k];
						break;
					}
				}

				if(!currentarg)
					return GOE_INVALID;

				j++;
			}
		}
		else { // Handle long format
			lopt = &argv[i][2];

			for(j = 0; j < nargs; j++) {
				if(!strcmp(lopt, args[j].longopt)) {
					args[j].used = 1;
					currentarg = &args[j];
					break;
				}
			}

			if(!currentarg)
				return GOE_INVALID;

		}

		if(++i < argc && !valid_shortopt_cl(argv[i]) && !valid_longopt_cl(argv[i])) {
			currentarg->nargs = 1;
			j = i;

			while(++i < argc && !valid_shortopt_cl(argv[i]) && !valid_longopt_cl(argv[i])) {
				currentarg->nargs++;
			}

			currentarg->arguments = malloc(currentarg->nargs*sizeof(char *));

			for(k = 0; j < i; k++, j++) {
				currentarg->arguments[k] = malloc((1+strlen(argv[j]))*sizeof(char));
				strcpy(currentarg->arguments[k], argv[j]);
			}
		}
	}

	return GOE_NONE;
}

/*
 *	
*/
static int valid_longopt(const char *opt) {
	int i;

	for(i = 0; i < strlen(opt); i++) {
		if(!isalpha(opt[i]) && opt[i] != '-')
			return 0;
	}

	return 1;
}

/*
 *	Tests a command line argument to see if its a long format flag
*/
static int valid_longopt_cl(const char *opt) {
	int i;

	if(!(opt[0] == '-' && opt[1] == '-'))
		return 0;

	for(i = 2; i < strlen(opt); i++) {
		if(!isalpha(opt[i]) && opt[i] != '-')
			return 0;
	}

	return 1;
}

/*
 *	Tests a command line argument to see if its a long format flag
*/
static int valid_shortopt_cl(const char *opt) {
	int i;

	if(opt[0] != '-')
		return 0;

	for(i = 1; i < strlen(opt); i++) {
		if(!isalpha(opt[i]))
			return 0;
	}

	return 1;
}

/*
 *	Return an error id's corresponding message
*/
const char *geterror(int e) {
	if(e < NERRORS)
		return error_messages[e];

	return "Unknown error.";
}

/*
 *	Reclaim memory allocated to arguments array
*/
void freeargs(argument_t *args, int nargs) {
	int i, j;

	for(i = 0; i < nargs; i++) {
		if(args[i].nargs) {
			for(j = 0; j < args[i].nargs; j++)
				free(args[i].arguments[j]);
			free(args[i].arguments);
		}
	}
}
