# Supplementary material for: The maintenance of sex: Ronald Fisher meets the Red Queen
Source: BMC Evol Biol. 2013 Aug 21;13:174. doi: 10.1186/1471-2148-13-174 (PMC3765275; doi:10.1186/1471-2148-13-174)
Supplement: Additional file 1 — Software code. Software codes and assembler to run simulations. [file 1471-2148-13-174-S1.zip › david_model/src/population.c]

#include "mhc.h"
#include "config.h"

#include <math.h>
#include <stdio.h>
#include <stdint.h>
#include <stdlib.h>
#include <string.h>

// Local function prototypes
void randomAlleles(void);
void randomPathogens(void);
void userAlleles(void);
void userPathogens(void);
alleledat_t *newAlleleData(allele_t);
pathogendat_t *newPathogenData(pathogen_t);
void nextGen_MixedHosts(void);
void nextGen_ClonalHosts(void);
void nextGen_SexualHosts(void);
void singleLocusReproduction(int, int, int);
void haplotype(int, int);
void recombination(int, int);
void updatePathogenDistribution(int);
void updateAlleleDistribution(int);
void updateHostTypeAlleleCount(int);
void homozygoteCount(void);
void insertNewLife(lifespan_t **, allele_t);
void endLife(lifespan_t **, allele_t);

// Declared in config.c
extern configuration_t conf;
// Declared in fitness.c
extern double *hostFitness;
extern double *locusAverageFitness;
extern double **pathFitness;
extern double hostAverageFitness;
extern double sexualAverageFitness;
extern double clonalAverageFitness;
extern double highestFitness;
extern double lowestFitness;
// Declared in mhc.c
extern int terminate;

// The reproductive type of each host, one of SEX | CLONE and backup array
reproduction_t *hostTypes = NULL;
reproduction_t *hostTypes_bkup = NULL;
// The alleles of each host and a back up array used during reproduction
allele_t **loci = NULL;
allele_t **loci_bkup = NULL;
// Allele distribution
alleledat_t ***alleleDistribution = NULL;
// Unique alleles for each locus
allele_t **uniqueAlleles = NULL;
// Unique allele count for each locus
int *uniqueAlleleCount = NULL;
// Unique allele count for sexual hosts
int *uniqueAlleleCountSexual = NULL;
// Unique allele count for clonal hosts
int *uniqueAlleleCountClonal = NULL;
// Allele lifespans lists for each locus
lifespan_t ***lifespans = NULL;
// Pathogens
pathogen_t **pathogens = NULL;
// Pathogen distribution
pathogendat_t ***pathogenDistribution = NULL;
// Unique pathogens for each locus
pathogen_t **uniquePathogens = NULL;
// Unique pathogen count for each locus
int *uniquePathogenCount = NULL;
// Host generation counter
int generation = 1;
// The number of sexual hosts
int nSexual = 0;
// The number of clonal hosts
int nClonal = 0;
// The number of homozygote hosts
int nHomozygotes = 0;
// The number of sexual hosts that are homozygotes
int nHomozygotesSexual = 0;
// The number of clonal hosts that are homozygotes
int nHomozygotesClonal= 0;

/***********
 *	Randomly allocate alleles to each host
*/
void randomAlleles(void) {
	int i, j, hostX2;
	allele_t allele;
	
	hostX2 = 2*conf.hostCount;

	for(i = 0; i < conf.locusCount; i++) {
		for(j = 0; j < hostX2; j++) {
			allele = random_int(0, MAX_ALLELES-1);
			loci[i][j] = allele;

			if(!alleleDistribution[i][allele]) {
				alleleDistribution[i][allele] = newAlleleData(allele);
				uniqueAlleles[i][uniqueAlleleCount[i]++] = allele;

				if(conf.trackAlleles)
					insertNewLife(lifespans[i], allele);
			}
			else
				alleleDistribution[i][allele]->count++;
		}
	}
}

/***********
 *	Randomly allocate pathogens
*/
void randomPathogens(void) {
	int i, j;
	pathogen_t path;

	for(i = 0; i < conf.locusCount; i++) {
		for(j = 0; j < conf.pathCount; j++) {
			path = random_int(0, MAX_PATHOGENS-1);
			pathogens[i][j] = path;

			if(!pathogenDistribution[i][path]) {
				pathogenDistribution[i][path] = newPathogenData(path);
				uniquePathogens[i][uniquePathogenCount[i]++] = path;
			}
			else
				pathogenDistribution[i][path]->count++;
		}
	}
}

/***********
 *	Allocate the alleles specified in the configuration file to each host
*/
void userAlleles(void) {
	int i, j, hostX2;
	allele_t allele;

	hostX2 = 2*conf.hostCount;

	for(i = 0; i < conf.locusCount; i++) {
		allele = conf.hostSeeds[i];

		for(j = 0; j < hostX2; j++) {
			loci[i][j] = allele;

			if(!alleleDistribution[i][allele]) {
				alleleDistribution[i][allele] = newAlleleData(allele);
				uniqueAlleles[i][uniqueAlleleCount[i]++] = allele;

				if(conf.trackAlleles)
					insertNewLife(lifespans[i], allele);
			}
			else
				alleleDistribution[i][allele]->count++;
		}
	}
}

/***********
 *	Allocate the alleles specified in the configuration file to each host
*/
void userPathogens(void) {
	int i, j;
	pathogen_t path;

	for(i = 0; i < conf.locusCount; i++) {
		path = conf.pathSeeds[i];

		for(j = 0; j < conf.pathCount; j++) {
			pathogens[i][j] = path;

			if(!pathogenDistribution[i][path]) {
				pathogenDistribution[i][path] = newPathogenData(path);
				uniquePathogens[i][uniquePathogenCount[i]++] = path;
			}
			else
				pathogenDistribution[i][path]->count++;
		}
	}
}

/***********
 *	Create a new allele
*/
alleledat_t *newAlleleData(allele_t seq) {
	alleledat_t *a;

	if(!(a = calloc(1, sizeof(alleledat_t)))) {
		fprintf(stderr, "newAlleleData() : Out of memory.\n");
		exit(1);
	}

	a->sequence = seq;
	a->count = 1;

	return a;
}

/***********
 *	Create a new pathogen
*/
pathogendat_t *newPathogenData(pathogen_t seq) {
	pathogendat_t *p;

	if(!(p = calloc(1, sizeof(pathogendat_t)))) {
		fprintf(stderr, "newPathogenData() : Out of memory.\n");
		exit(1);
	}

	p->sequence = seq;
	p->count = 1;

	return p;
}

/***********
 *	Create a new empty host population
*/
int newEnvironment() {
	int i, j;

	// Create hostTypes array
	if(!(hostTypes = calloc(conf.hostCount, sizeof(reproduction_t)))) {
		fprintf(stderr, "newEnvironment(): Out of memory.\n");
		return 0;
	}

	// Set initial count of sexual hosts. This could be altered further down.
	nSexual = conf.hostCount;

	// Create hostTypes backup arrays
	if(!(hostTypes_bkup = calloc(conf.hostCount, sizeof(reproduction_t)))) {
		fprintf(stderr, "newEnvironment(): Out of memory.\n");
		return 0;
	}

	// Create loci arrays
	if(!(loci = malloc(conf.locusCount*sizeof(allele_t *)))) {
		fprintf(stderr, "newEnvironment(): Out of memory.\n");
		return 0;
	}

	for(i = 0; i < conf.locusCount; i++) {
		if(!(loci[i] = malloc(2*conf.hostCount*sizeof(allele_t)))) {
			fprintf(stderr, "newEnvironment(): Out of memory.\n");
			return 0;
		}
	}

	// Create pathogen array
	if(!(pathogens = malloc(conf.locusCount*sizeof(pathogen_t *)))) {
		fprintf(stderr, "newEnvironment(): Out of memory.\n");
		return 0;
	}

	for(i = 0; i < conf.locusCount; i++) {
		if(!(pathogens[i] = malloc(conf.pathCount*sizeof(pathogen_t)))) {
			fprintf(stderr, "newEnvironment(): Out of memory.\n");
			return 0;
		}
	}


	// Create loci backup arrays
	if(!(loci_bkup = malloc(conf.locusCount*sizeof(allele_t *)))) {
		fprintf(stderr, "newEnvironment(): Out of memory.\n");
		return 0;
	}

	for(i = 0; i < conf.locusCount; i++) {
		if(!(loci_bkup[i] = malloc(2*conf.hostCount*sizeof(allele_t)))) {
			fprintf(stderr, "newEnvironment(): Out of memory.\n");
			return 0;
		}
	}

	// Create allele distribution arrays
	if(!(alleleDistribution = malloc(conf.locusCount*sizeof(alleledat_t **)))) {
		fprintf(stderr, "newEnvironment(): Out of memory.\n");
		return 0;
	}

	for(i = 0; i < conf.locusCount; i++) {
		if(!(alleleDistribution[i] = calloc(MAX_ALLELES, sizeof(alleledat_t *)))) {
			fprintf(stderr, "newEnvironment(): Out of memory.\n");
			return 0;
		}
	}

	// Create pathogen distribution arrays for each locus
	if(!(pathogenDistribution = malloc(conf.locusCount*sizeof(pathogendat_t **)))) {
		fprintf(stderr, "newEnvironment(): Out of memory.\n");
		return 0;
	}

	for(i = 0; i < conf.locusCount; i++) {
		if(!(pathogenDistribution[i] = calloc(MAX_PATHOGENS, sizeof(pathogendat_t *)))) {
			fprintf(stderr, "newEnvironment(): Out of memory.\n");
			return 0;
		}
	}

	// Create unique allele arrays
	if(!(uniqueAlleles = malloc(conf.locusCount*sizeof(allele_t *)))) {
		fprintf(stderr, "newEnvironment(): Out of memory.\n");
		return 0;
	}

	for(i = 0; i < conf.locusCount; i++) {
		if(!(uniqueAlleles[i] = malloc(MAX_ALLELES*sizeof(allele_t)))) {
			fprintf(stderr, "newEnvironment(): Out of memory.\n");
			return 0;
		}
	}

	// Create unique pathogen arrays for each locus
	if(!(uniquePathogens = malloc(conf.locusCount*sizeof(pathogen_t *)))) {
		fprintf(stderr, "newEnvironment(): Out of memory.\n");
		return 0;
	}

	for(i = 0; i < conf.locusCount; i++) {
		if(!(uniquePathogens[i] = malloc(MAX_PATHOGENS*sizeof(pathogen_t)))) {
			fprintf(stderr, "newEnvironment(): Out of memory.\n");
			return 0;
		}
	}

	// Create allele count arrays
	if(!(uniqueAlleleCount = calloc(conf.locusCount, sizeof(int)))) {
		fprintf(stderr, "newEnvironment(): Out of memory.\n");
		return 0;
	}

	// Create pathogen count arrays
	if(!(uniquePathogenCount = calloc(conf.locusCount, sizeof(int)))) {
		fprintf(stderr, "newEnvironment(): Out of memory.\n");
		return 0;
	}
	
	if(!(uniqueAlleleCountSexual = calloc(conf.locusCount, sizeof(int)))) {
		fprintf(stderr, "newEnvironment(): Out of memory.\n");
		return 0;
	}

	if(!(uniqueAlleleCountClonal = calloc(conf.locusCount, sizeof(int)))) {
		fprintf(stderr, "newEnvironment(): Out of memory.\n");
		return 0;
	}

	// Create lifespan arrays if required
	if(conf.trackAlleles) {
		if(!(lifespans = malloc(conf.locusCount*sizeof(lifespan_t **)))) {
			fprintf(stderr, "newEnvironment(): Out of memory.\n");
			return 0;
		}

		for(i = 0; i < conf.locusCount; i++) {
			if(!(lifespans[i] = calloc(MAX_ALLELES, sizeof(lifespan_t *)))) {
				fprintf(stderr, "newEnvironment(): Out of memory.\n");
				return 0;
			}
		}
	}

	// Create new host fitness array
	if(!(hostFitness = malloc(conf.hostCount * sizeof(double)))) {
		fprintf(stderr, "newEnvironment(): Out of memory.\n");
		return 0;
	}

	// Create locus average fitness array
	if(!(locusAverageFitness = malloc(conf.locusCount * sizeof(double)))) {
		fprintf(stderr, "newEnvironment(): Out of memory.\n");
		return 0;
	}

	// Create new path fitness arrays
	if(!(pathFitness = malloc(conf.locusCount*sizeof(double *)))) {
		fprintf(stderr, "newEnvironment(): Out of memory.\n");
		return 0;
	}

	for(i = 0; i < conf.locusCount; i++) {
		if(!(pathFitness[i] = malloc(conf.pathCount*sizeof(double)))) {
			fprintf(stderr, "newEnvironment(): Out of memory.\n");
			return 0;
		}
	}

	// Assign alleles to hosts
	if(conf.randomAlleles)
		randomAlleles();
	else
		userAlleles();

	// Assign pathogens
	if(conf.randomPathogens)
		randomPathogens();
	else
		userPathogens();

	// Set each hosts reproductive method if not all sexual
	if(conf.initialCloneCount) {
		for(i = 0; i < conf.initialCloneCount; i++) {
			j = random_int(0, conf.hostCount-1);

			if(!hostTypes[j])
				hostTypes[j] = CLONE;
			else {
				while(1) {
					if(++j == conf.hostCount)
						j = 0;

					if(!(hostTypes[j])) {
						hostTypes[j] = CLONE;
						break;
					}
				}
			}
		}

		nClonal = conf.initialCloneCount;
		nSexual -= conf.initialCloneCount;
	}

	return 1;
}// End newEnvironment

/***********
 *	Update stats for reporting
*/
void updateStats(void) {
	int i;
	int highest_i;
	double hfSum, sfSum, cfSum;

	// Calculate allele stats
	for(i = 0; i < conf.locusCount; i++)
		updateHostTypeAlleleCount(i);

	// Calculate homozygote stats
	homozygoteCount();

	// Calculate fitness averages
	hfSum = hostAverageFitness = 0;
	sfSum = sexualAverageFitness = 0;
	cfSum = clonalAverageFitness = 0;
	highestFitness = 0;
	lowestFitness = 1;

	for(i = 0; i < conf.hostCount; i++) {
		hfSum += hostFitness[i];
		if(hostTypes[i] == SEX)
			sfSum += hostFitness[i];
		else
			cfSum += hostFitness[i];

		if(hostFitness[i] > highestFitness) {
			highestFitness = hostFitness[i];
			highest_i = i*2;
		}
		if(hostFitness[i] < lowestFitness)
			lowestFitness = hostFitness[i];
	}

//fprintf(stdout, "*** %04x\t%04x => %04x\n", loci[0][highest_i], loci[0][highest_i+1], pathogens[0]);

	hostAverageFitness = hfSum / (double)conf.hostCount;
	if(sfSum)
		sexualAverageFitness = sfSum / (double)nSexual;
	if(cfSum)
		clonalAverageFitness = cfSum / (double)nClonal;
}

/***********
 *	Count the number of alleles in each type of host.
 *	Determines host type count for each allele as well unique allele count
 *	by for each type.
*/
void updateHostTypeAlleleCount(int loc) {
	int i, j, host2X;
	alleledat_t **aDist = alleleDistribution[loc];
	allele_t *locus = loci[loc];

	host2X = 2*conf.hostCount;

	// Reset counters
	uniqueAlleleCountSexual[loc] = 0;
	uniqueAlleleCountClonal[loc] = 0;

	for(i = 0, j = 0; i < host2X; i+=2, j++) {
		if(hostTypes[j] == SEX) {
			if(!aDist[locus[i]]->nSexual++)
				uniqueAlleleCountSexual[loc]++;

			if(!aDist[locus[i+1]]->nSexual++)
				uniqueAlleleCountSexual[loc]++;
		}
		else {
			if(!aDist[locus[i]]->nClonal++)
				uniqueAlleleCountClonal[loc]++;

			if(!aDist[locus[i+1]]->nClonal++)
				uniqueAlleleCountClonal[loc]++;
		}
	}
}// End updateHostTypeAlleleCount

/***********
 *	Count the number of homozygote hosts in the population
*/
void homozygoteCount(void) {
	int i, j, l, host2X;
	int hmz;

	// Reset homozygote counters
	nHomozygotes = 0;
	nHomozygotesSexual = 0;
	nHomozygotesClonal = 0;

	host2X = 2*conf.hostCount;

	for(i = 0, j = 0; i < host2X; i+=2, j++) {
		hmz = conf.locusCount;
		for(l = 0; l < conf.locusCount; l++) {
			if(loci[l][i] == loci[l][i+1])
				--hmz;
		}

		if(!hmz) {
			++nHomozygotes;
			if(hostTypes[j] == SEX) {
				++nHomozygotesSexual;
			}
			else {
				++nHomozygotesClonal;
			}
		}
	}
}

/***********
 *	Update pathogen environment data
*/
void updatePathogenEnvironment(void) {
	int i;

	for(i = 0; i < conf.locusCount; i++)
		updatePathogenDistribution(i);
}

/***********
 * Update the pathogen distribution table
*/
void updatePathogenDistribution(int loc) {
	int i, oldUniqueCount, newUniqueCount;
	pathogendat_t **bkup, *pathogendat;
	pathogen_t p;
	// The pathogen data
	pathogen_t *paths = pathogens[loc];
	pathogendat_t **pDist = pathogenDistribution[loc]; 
	pathogen_t *uniques = uniquePathogens[loc];

	newUniqueCount = 0;
	oldUniqueCount = uniquePathogenCount[loc];

	// Backup previous generations pathogen data and reset counter
	if(!(bkup = malloc(oldUniqueCount*sizeof(pathogendat_t *)))) {
		fprintf(stderr, "updatePathogenDistribution(): Out of memory.\n");
		abort();
	}

	for(i = 0; i < oldUniqueCount; i++) {
		bkup[i] = pDist[uniques[i]];
		bkup[i]->count = 0;
	}

	
	// Determine new generations pathogen distribution
	for(i = 0; i < conf.pathCount; i++) {
		p = paths[i];
		pathogendat = pDist[p];

		if(!pathogendat) {
			pDist[p] = newPathogenData(p);
			uniques[newUniqueCount++] = p;
		}
		else if(!pathogendat->count++)
			uniques[newUniqueCount++] = p;
	}

	uniquePathogenCount[loc] = newUniqueCount;

	// Determine which pathogens have become extinct and release their memory
	for(i = 0; i < oldUniqueCount; i++) {
		if(!bkup[i]->count) {
			p = bkup[i]->sequence;
			pDist[bkup[i]->sequence] = NULL;
			free(bkup[i]);
		}
	}

	free(bkup);
}

/***********
 *	Update host environment data
*/
void updateHostEnvironment(void) {
	int i;

	for(i = 0; i < conf.locusCount; i++)
		updateAlleleDistribution(i);
}

/***********
 *	Update the allele distibution table and lifespans if required
*/
void updateAlleleDistribution(int loc) {
	int i, oldUniqueCount, newUniqueCount;
	alleledat_t **bkup, *alleledat;
	allele_t a;
	// The locus data
	allele_t *locus = loci[loc];
	alleledat_t **aDist = alleleDistribution[loc]; 
	allele_t *uniques = uniqueAlleles[loc];
	// Host index
	int hostX2 = 2*conf.hostCount;

	newUniqueCount = 0;
	oldUniqueCount = uniqueAlleleCount[loc];

	// Backup previous generations allele data and reset counters
	if(!(bkup = malloc(oldUniqueCount*sizeof(alleledat_t *)))) {
		fprintf(stderr, "updateAlleleDistribution(): Out of memory.\n");
		abort();
	}

	for(i = 0; i < oldUniqueCount; i++) {
		bkup[i] = aDist[uniques[i]];
		bkup[i]->count = 0;
		bkup[i]->nSexual = 0;
		bkup[i]->nClonal = 0;
	}

	
	// Determine new generations allele distribution
	for(i = 0; i < hostX2; i++) {
		a = locus[i];
		alleledat = aDist[a];

		if(!alleledat) {
			aDist[a] = newAlleleData(a);
			uniques[newUniqueCount++] = a;

			if(conf.trackAlleles)
				insertNewLife(lifespans[loc], a);
				
		}
		else if(!alleledat->count++)
			uniques[newUniqueCount++] = a;
	}

	uniqueAlleleCount[loc] = newUniqueCount;

	// Determine which alleles have been shed and release their memory
	for(i = 0; i < oldUniqueCount; i++) {
		if(!bkup[i]->count) {
			a = bkup[i]->sequence;
			aDist[a] = NULL;
			free(bkup[i]);

			if(conf.trackAlleles)
				endLife(lifespans[loc], a);
		}
	}

	free(bkup);
}

/***********
 *	Reclaim environment resources
*/
void cleanEnvironment(void) {
	int i, j;
	lifespan_t *a, *b;

	// Reset counters
	generation = 1;
	nSexual = 0;
	nClonal = 0;
	nHomozygotes = 0;
	nHomozygotesSexual = 0;
	nHomozygotesClonal = 0;
	terminate = 0;

	// Free host types array
	free(hostTypes);
	hostTypes = NULL;

	// Free host types backup array
	free(hostTypes_bkup);
	hostTypes_bkup = NULL;

	// Free alleles and pathogen buffers
	for(i = 0; i < conf.locusCount; i++) {
		free(loci[i]);
		free(loci_bkup[i]);
		free(pathogens[i]);
		free(uniqueAlleles[i]);
		free(uniquePathogens[i]);
		free(pathFitness[i]);
	}

	free(loci);
	free(loci_bkup);
	free(pathogens);
	free(uniqueAlleles);
	free(uniquePathogens);
	free(uniqueAlleleCount);
	free(uniqueAlleleCountSexual);
	free(uniqueAlleleCountClonal);
	free(uniquePathogenCount);
	free(hostFitness);
	free(locusAverageFitness);
	free(pathFitness);

	loci = NULL;
	pathogens = NULL;
	uniqueAlleles = NULL;
	uniquePathogens = NULL;
	uniqueAlleleCount = NULL;
	uniqueAlleleCountSexual = NULL;
	uniqueAlleleCountClonal = NULL;
	uniquePathogenCount = NULL;
	hostFitness = NULL;
	locusAverageFitness = NULL;
	pathFitness = NULL;

	// Free allele and pathogen distribution data
	for(i = 0; i < conf.locusCount; i++) {
		for(j = 0; j < MAX_ALLELES; j++) {
			if(alleleDistribution[i][j])
				free(alleleDistribution[i][j]);
		}
		free(alleleDistribution[i]);

		for(j = 0; j < MAX_PATHOGENS; j++) {
			if(pathogenDistribution[i][j]) {
				free(pathogenDistribution[i][j]);
			}
		}
		free(pathogenDistribution[i]);
	}

	free(alleleDistribution);
	free(pathogenDistribution);

	alleleDistribution = NULL;
	pathogenDistribution = NULL;

	// Delete lifespans data
	if(conf.trackAlleles) {
		for(i = 0; i < conf.locusCount; i++) {
			for(j = 0; j < MAX_ALLELES; j++) {
				if( (a = lifespans[i][j])) {
					while(a) {
						b = a->next;
						free(a);
						a = b;
					}
				}
			}

			free(lifespans[i]);
		}

		free(lifespans);
		lifespans = NULL;
	}
}// End cleanEnvironment

/***********
 *	Produce the next generation of pathogens
*/
void nextGen_Pathogens(void) {
	int i, j, sel;
	double arb, pTotal;
	pathogen_t *bkup;

	// Allocate backup buffer and backup pathogens
	if(!(bkup = malloc(conf.pathCount*sizeof(pathogen_t)))) {
		fprintf(stderr, "nextGen_Pathogens(): Out of memory.\n");
		abort();
	}

	for(i = 0; i < conf.locusCount; i++) {
		// Backup pathogens for selection
		for(j = 0; j < conf.pathCount; j++)
			bkup[j] = pathogens[i][j];

		// Calculate variance
		for(j = 0; j < conf.pathCount; j++)
			pathFitness[i][j] = pow(pathFitness[i][j], conf.pathVarianceBias);

		for(j = 1; j < conf.pathCount; j++)
			pathFitness[i][j] += pathFitness[i][j-1];
		pTotal = pathFitness[i][j-1];

		// Select next generation of pathogens
		for(j = 0; j < conf.pathCount; j++) {
			arb = random_ratio()*pTotal;
			sel = 0;

			while(pathFitness[i][sel] < arb)
				sel++;

			pathogens[i][j] = bkup[sel];
		}
	}

	// Release memory and reset fitness scores to zero
	free(bkup);
	for(i = 0; i < conf.locusCount; i++)
		for(j = 0; j < conf.pathCount; j++)
			pathFitness[i][j] = 0.0;
}

/***********
 *	Produce the next generation of hosts
*/
void nextGen_Hosts(void) {
	int i, cloneIndex;

	// Backup the loci arrays
	for(i = 0; i < conf.locusCount; i++)
		memcpy(loci_bkup[i], loci[i], 2*conf.hostCount*sizeof(allele_t));

	// If population is mixed, go to mixed hosts next gen function
	if(nSexual && nClonal)
		nextGen_MixedHosts();
	else {
		for(i = 0; i < conf.hostCount; i++)
			hostFitness[i] = pow(hostFitness[i], conf.hostVarianceBias);

		// Calculate sum of variance for all hosts
		for(i = 1; i < conf.hostCount; i++)
			hostFitness[i] += hostFitness[i-1];

		if(nSexual) {
			nextGen_SexualHosts();
		}
		else
			nextGen_ClonalHosts();
	}
	
	generation++;

	// If inserting a clone, randomly select a host to go clonal
	if(conf.insertClone && generation == conf.insertGeneration) {
		cloneIndex = random_int(0, conf.hostCount-1);
		hostTypes[cloneIndex] = CLONE;
		nClonal++;
		nSexual--;
	}

}// End reproduce

/***********
 *	Produce the next generation of sex and clone hosts
*/
void nextGen_MixedHosts(void) {
	double hsel, hapRatio; 
	int i, j, ns, parent1, parent2, hostX2, nCopies;
	int *sexualHostIndicies = NULL;
	double *sexualHostFitness = NULL;
	double stotal;
	double htotal;

	// Determine hap ratio
	hapRatio = 1.0 - conf.recomRatio;
	
	// Backup host type array
	memcpy(hostTypes_bkup, hostTypes, conf.hostCount*sizeof(reproduction_t));

	// Separate sexual hosts from clonal.
	if(!(sexualHostFitness = malloc(nSexual*sizeof(double)))) {
		fprintf(stderr, "nextGen_MixedHosts(): Out of memory.\n");
		exit(1);
	}

	if(!(sexualHostIndicies = malloc(nSexual*sizeof(int)))) {
		fprintf(stderr, "nextGen_MixedHosts(): Out of memory.\n");
		exit(1);
	}

	// Copy sexual host fitnesses over and store lookup indicies
	for(i = 0, j = 0; i < conf.hostCount; i++) {
		if(hostTypes[i] == SEX) {
			sexualHostFitness[j] = hostFitness[i];
			sexualHostIndicies[j++] = i;
		}
	}

	// Calculate the variance of each fitness value
	// All hosts
	for(i = 0; i < conf.hostCount; i++)
		hostFitness[i] = pow(hostFitness[i], conf.hostVarianceBias);

	// Sexual hosts
	for(i = 0; i < nSexual; i++)
		sexualHostFitness[i] = pow(sexualHostFitness[i], conf.hostVarianceBias);

	// Calculate sum of variance for all hosts
	for(i = 1; i < conf.hostCount; i++)
		hostFitness[i] += hostFitness[i-1];
	htotal = hostFitness[conf.hostCount-1];

	// Calculate sum of variance for sexual hosts
	for(i = 1; i < nSexual; i++)
		sexualHostFitness[i] += sexualHostFitness[i-1];
	stotal = sexualHostFitness[nSexual-1];

	// Reset host type counters
	ns = nSexual;
	nSexual = 0;
	nClonal = 0;

	// Initialise to keep the compiler happy
	parent1 = 0;

	nCopies = 0;
	// Reproduction loop
	for(i = 0, hostX2 = 0; i < conf.hostCount; i++, hostX2+=2) {
		if(!nCopies) {
			hsel = random_ratio()*htotal;
			for(j = 0; hsel > hostFitness[j]; j++);
			parent1 = 2*j;

			// Determine how many copies of the next clone go through (either 1 or 2)
			if(hostTypes_bkup[j] == CLONE)
				nCopies = (random_ratio() < conf.cloneReprodRatio)+1;
		}

		// If next offspring is clonal, copy it over to next gen
		if(nCopies) {
			for(j = 0; j < conf.locusCount; j++) {
				loci[j][hostX2] = loci_bkup[j][parent1];
				loci[j][hostX2+1] = loci_bkup[j][parent1+1];
			}
			nCopies--;

			nClonal++;
			hostTypes[i] = CLONE;
			continue;
		}

		// Select second parent for sexual reproduction
		do {
			hsel = (random_ratio()*stotal);
			for(j = 0; hsel > sexualHostFitness[j]; j++);
			parent2 = 2*sexualHostIndicies[j];
		} while(parent1 == parent2); // Can't sexually reproduce with self

		if(conf.locusCount == 1) { // Single locus hosts
			singleLocusReproduction(parent1, parent2, hostX2);
		}
		else { // Multiple locus hosts
			// Determine genetic contribution of first parent
			if(random_ratio() < hapRatio)
				haplotype(parent1, hostX2);
			else
				recombination(parent1, hostX2);

			// Determine genetic contribution of second parent
			if(random_ratio() < hapRatio)
				haplotype(parent2, hostX2+1);
			else
				recombination(parent2, hostX2+1);
		}

		hostTypes[i] = SEX;
		nSexual++;
	}

	free(sexualHostFitness);
	free(sexualHostIndicies);

	// Termination condition is achieved when one host type displaces the other.
	if(nSexual < 2 || !nClonal)
		terminate = 1;
}

/***********
 *	Produce the next generation of clone only hosts
*/
void nextGen_ClonalHosts(void) {
	double hsel;
	int i, j, parent, hostX2, nCopies;
	double htotal;

	nCopies = 0;
	parent = 0;

	// Calculate hap ratio
	htotal = hostFitness[conf.hostCount-1];

	// Reproduction loop
	for(i = 0, hostX2 = 0; i < conf.hostCount; i++, hostX2+=2) {
		if(!nCopies) {
			// Determine how many copies of the next clone go through (either 1 or 2)
			nCopies = (random_ratio() < conf.cloneReprodRatio)+1;

			// Select the parent
			hsel = random_ratio()*htotal;
			for(j = 0; hsel > hostFitness[j]; j++);
			parent = 2*j;
		}

		for(j = 0; j < conf.locusCount; j++) {
			loci[j][hostX2] = loci_bkup[j][parent];
			loci[j][hostX2+1] = loci_bkup[j][parent+1];
		}

		nCopies--;
	}
}

/***********
 *	Produce the next generation of sex only hosts
*/
void nextGen_SexualHosts(void) {
	double hsel, hapRatio; 
	int i, j, parent1, parent2, hostX2;
	double htotal;

	// Calculate hap ratio
	hapRatio = 1.0 - conf.recomRatio;
	htotal = hostFitness[conf.hostCount-1];
		
	// Reproduction loop
	for(i = 0, hostX2 = 0; i < conf.hostCount; i++, hostX2+=2) {
		// Select first parent
		hsel = random_ratio()*htotal;
		for(j = 0; hsel > hostFitness[j]; j++);
		parent1 = 2*j;

		// Select second parent
		do {
			hsel = random_ratio()*htotal;
			for(j = 0; hsel > hostFitness[j]; j++);
			parent2 = 2*j;
		} while(parent1 == parent2); // Can't sexually reproduce with self

		// Single locus hosts
		if(conf.locusCount == 1) {
			singleLocusReproduction(parent1, parent2, hostX2);
		}
		// Multiple locus hosts
		else {
			// Determine genetic contribution of first parent
			if(random_ratio() < hapRatio)
				haplotype(parent1, hostX2);
			else
				recombination(parent1, hostX2);

			// Determine genetic contribution of second parent
			if(random_ratio() < hapRatio)
				haplotype(parent2, hostX2+1);
			else
				recombination(parent2, hostX2+1);
		}
	}
}

/***********
 *	Single locus sexual hosts
*/
void singleLocusReproduction(int p1, int p2, int offspring) {
	int al1, al2;

	al1 = (random_ratio()<0.5);
	al2 = (random_ratio()<0.5);

	loci[0][offspring] = loci_bkup[0][p1+al1];
	loci[0][offspring+1] = loci_bkup[0][p2+al2];
}

/***********
 *	Haplotype
*/
void haplotype(int host, int offspring) {
	int al, i;

	al = (random_ratio()<0.5);

	for(i = 0; i < conf.locusCount; i++)
		loci[i][offspring] = loci_bkup[i][host+al];

}// End haplotype

/***********
 *	Recombination
*/
/*
void recombination(int host, int offspring) {
	int al, i, j;

	al = (random_ratio()<0.5);
	if(conf.locusCount == 2)
		j = 1;
	else
		j = random_int(1, conf.locusCount-1);

	for(i = 0; i < j; i++)
		loci[i][offspring] = loci_bkup[i][host+al];

	al = (!al);
	for(i = j; i < conf.locusCount; i++)
		loci[i][offspring] = loci_bkup[i][host+al];
	
}// End recombination
*/
/*************
 * Recombination
*/
void recombination(int host, int offspring) {
	int i, al;

	for(i = 0; i < conf.locusCount; i++) {
		al = (random_ratio()<0.5);
		loci[i][offspring] = loci_bkup[i][host+al];
	}
}

/***********
*	Append a lifespan record to the end of the list
*/
void insertNewLife(lifespan_t **lives, allele_t allele) {
	lifespan_t *l, *next;

	if(!(l = malloc(sizeof(lifespan_t)))) {
		fprintf(stderr, "insertNewLife(). Out of memory.\n");
		exit(1);
	}

	l->birth = generation;
	l->death = -1;
	l->next = NULL;

	if(!lives[allele])
		lives[allele] = l;
	else {
		next = lives[allele];
		while(next->next)
			next = next->next;

		next->next = l;
	}
}// End insertNewLife

/***********
 *	Allele is extinct. Record the generation of its death
*/
void endLife(lifespan_t **lives, allele_t allele) {
	lifespan_t *next;

	next = lives[allele];
	while(next->next)
		next = next->next;

	next->death = generation;
}// End endLife
