# Supplementary material for: The maintenance of sex: Ronald Fisher meets the Red Queen
Source: BMC Evol Biol. 2013 Aug 21;13:174. doi: 10.1186/1471-2148-13-174 (PMC3765275; doi:10.1186/1471-2148-13-174)
Supplement: Additional file 1 — Software code. Software codes and assembler to run simulations. [file 1471-2148-13-174-S1.zip › david_model/src/random.c]

#include <stdlib.h>
#include <time.h>

#define MBIG 1000000000
#define MSEED 161803398
#define MZ 0
#define FAC (1.0/MBIG)

static int idum = -1;

/*
See "numerical recipes" this function draws a random double
between 0 and 1
*/
double ran3(void) {
  static int inext,inextp;
  static long ma[56];
  static int iff=0;
  long mj,mk;
  int i,ii,k;
  
  if (idum < 0 || iff == 0) {
    iff=1;
    mj=labs(MSEED-(idum < 0 ? -idum : idum));
    mj %= MBIG;
    ma[55]=mj;
    mk=1;

    for (i=1;i<=54;i++)  {
      ii=(21*i) % 55;
      ma[ii]=mk;
      mk=mj-mk;
      if (mk < MZ)
				mk += MBIG;
      mj=ma[ii];
    }

    k=1;
    do {
      i=1;
      do {
				ma[i] -= ma[1+(i+30) % 55];
					if (ma[i] < MZ)
						ma[i] += MBIG;
      } while ( ++i <= 55 );
    } while ( ++k <= 4 );
    inext=0;
    inextp=31;
    idum=1;
  }
  if (++inext == 56)
		inext=1;
  if (++inextp == 56)
		inextp=1;

  mj=ma[inext]-ma[inextp];

  if (mj < MZ)
		mj += MBIG;

  ma[inext]=mj;
  return mj*FAC;
}

/*
Altered seeding function. Seeds with time(NULL)to ensure that each
time the program is run it will generate a different number sequence
*/
void sran3(const int seed){
  /* this function initializes the random number generator with a certain
     seed and 'warms up' the random number generator */
  int i;
  
  idum = -(seed);
  for (i=0; i <100; i++)
    ran3();
}

int ranint(int low, int high) {
  /* this function draws a random integer between low and high (high and
   low can both 'happen') */
  return (int) ((double)(high-low+1)*ran3()) + low;
}
