# Supplementary material for: The maintenance of sex: Ronald Fisher meets the Red Queen
Source: BMC Evol Biol. 2013 Aug 21;13:174. doi: 10.1186/1471-2148-13-174 (PMC3765275; doi:10.1186/1471-2148-13-174)
Supplement: Additional file 1 — Software code. Software codes and assembler to run simulations. [file 1471-2148-13-174-S1.zip › david_model/src/test.c]

#include "mhc.h"

#include <stdio.h>
#include <time.h>

int main(int argc, char **argv) {
	time_t t;
	int i, al;

	t = time(NULL);
	sran3(t);

	for(i = 0; i < 1000000; i++) {
		al = (random_ratio() < 0.5);
		fprintf(stderr, "%i <-> ", al);
		al = (!al);
		fprintf(stderr, "%i\n", al);
	}

	return 0;
}
