# Supplementary material for: The maintenance of sex: Ronald Fisher meets the Red Queen
Source: BMC Evol Biol. 2013 Aug 21;13:174. doi: 10.1186/1471-2148-13-174 (PMC3765275; doi:10.1186/1471-2148-13-174)
Supplement: Additional file 1 — Software code. Software codes and assembler to run simulations. [file 1471-2148-13-174-S1.zip › david_model/src/tracker.c]

#include "options.h"

#include <limits.h>
#include <math.h>
#include <stdint.h>
#include <stdio.h>
#include <stdlib.h>
#include <string.h>

#define MAX_ALLELES 65536 //(2^16)
#define MAX_LOCUS_COUNT 3
#define ALIGN_SPANS_FLAG 0
#define LOCUS_COUNT_FLAG ALIGN_SPANS_FLAG+1
#define TIMESTAMP_FLAG LOCUS_COUNT_FLAG+1
#define FLAG_COUNT TIMESTAMP_FLAG+1

typedef struct lifespan lifespan_t;
typedef struct generation generation_t;
typedef struct allele_maxima allele_maxima_t;

struct generation {
	int count;
	int generation;
	double fitness;
	generation_t *next;
};

struct allele_maxima {
	int max_value;
	int max_value_i;
	int start_i;
	int end_i;
};

struct lifespan {
	generation_t *first;
	generation_t *last;
	allele_maxima_t* align_dat;
};

int track(void);
void print_tracking_data(void);
int align_spans(void);
void print_aligned_spans(void);
void tidyup(void);
void usage(int status);

lifespan_t ***loci;
FILE **files;
FILE **alignment_files;
FILE **fitness_files;
FILE **aligned_fitness_files;
int locusCount = 1;
int interval = 0;
int firstGen = INT_MAX;
int lastGen = 0;
int steps;
int *ingress_max;
int *egress_max;
int allele_count_min;

argument_t args[FLAG_COUNT] = {
	{"a", "align-spans"},
	{"l", "locus-count"},
	{"s", "time-stamp"}
};

int track(void) {
	// allele, birth, death, generation, locus, count
	int a, b, d, g, l, c, loc;
	double f;
	int haveInterval = 0;
	int scanned;
	generation_t *gen;

	while(1) {
		if( (scanned = fscanf(stdin, "%x %d %d %d %d %d %lf", &a, &b, &d, &g, &l, &c, &f)) != 7) {
			if(scanned != EOF) {
				fprintf(stderr, "Unexpected input error.\n");
				return 0;
			}
			else {
				break;
			}
		}
		else {
			if(l > locusCount || l < 1) {
				fprintf(stderr, "Invalid locus number: %d\n", l);
				return 0;
			}

			if(!(gen = calloc(1, sizeof(generation_t)))) {
				fprintf(stderr, "Error in track(): Out of memory.\n");
				return 0;
			}

			gen->count = c;
			gen->generation = g;
			gen->fitness = f;

			// Determine the start generation
			if(g < firstGen)
				firstGen = g;
			if(g > lastGen)
				lastGen = g;

			// Determine interval
			if(!haveInterval) {
				if(!interval && g > 1)
					interval = g;
				else if(interval && g != interval) {
					interval = g - interval;
					haveInterval = 1;
				}
			}

			loc = l-1;
			if(!loci[loc][a]) {// First occurance of this allele
				if(!(loci[loc][a] = malloc(sizeof(lifespan_t)))) {
					fprintf(stderr, "Error in track(): Out of memory.\n");
					return 0;
				}

				loci[loc][a]->first = gen;
				loci[loc][a]->last = gen;
			}
			else {
				loci[loc][a]->last->next = gen;
				loci[loc][a]->last = gen;
			}
		}
	}

	if(firstGen == 1)
		steps = (lastGen/interval)+1;
	else
		steps = (lastGen-firstGen)/interval;

	return 1;
}

/*
 * Function align_maxima
*/
int align_spans(void) {
	int i, j, tmp;
	int start_i, end_i, last_gen, max_value, max_value_i;
	generation_t* gen;
	allele_maxima_t* am;

	for(i = 0; i < locusCount; i++) {
		for(j = 0; j < MAX_ALLELES; j++) {
			if(!loci[i][j])
				continue;

			if(!(am = calloc(1, sizeof(allele_maxima_t)))) {
				fprintf(stderr, "Error in align_maxima(): Out of memory.\n");
				return 0;
			}

			gen = loci[i][j]->first;
			last_gen = gen->generation - interval;
			max_value = start_i = end_i = max_value_i = 0;

			do {
				// Check for end of a lifespan
				if(gen->generation-last_gen > interval) {
					if(max_value > allele_count_min && max_value > am->max_value) {
						am->max_value = max_value;
						am->max_value_i = max_value_i;
						am->start_i = start_i;
						am->end_i = end_i;
					}

					max_value = 0;
					start_i = end_i;
				}
	 
				if(gen->count > max_value) {
					max_value = gen->count;
					max_value_i = end_i;
				}

				last_gen = gen->generation;
				end_i++;
			} while((gen = gen->next));

			if(max_value > allele_count_min && max_value > am->max_value) {
				am->max_value = max_value;
				am->max_value_i = max_value_i;
				am->start_i = start_i;
				am->end_i = end_i-1;
			}

			if(am->max_value) {
				loci[i][j]->align_dat = am;

				tmp = am->max_value_i - am->start_i; 
				if(tmp > ingress_max[i])
					ingress_max[i] = tmp;

				tmp = am->end_i-am->max_value_i;
				if(tmp > egress_max[i])
					egress_max[i] = tmp;

			}
			else
				free(am);

		}
	}

	return 1;
}

/*
 * Function print_aligned_maxima
*/
void print_aligned_spans(void) {
	int i, j, k;
	int offset;
	generation_t *gen;
	allele_maxima_t *am;

	for(i = 0; i < locusCount; i++) {
		for(j = 0; j < MAX_ALLELES; j++) {
			if(!loci[i][j] || !loci[i][j]->align_dat)
				continue;

			fprintf(alignment_files[i], "%04x", j);
			fprintf(aligned_fitness_files[i], "%04x", j);

			am = loci[i][j]->align_dat;
			gen = loci[i][j]->first;

			for(k = 0; k < am->start_i; k++)
				gen = gen->next;

			offset = ingress_max[i] - (am->max_value_i-am->start_i);
			for(k = 0; k < offset; k++) {
				fprintf(alignment_files[i], "%6d", 0);
				fprintf(aligned_fitness_files[i], "  %1.4lf", 0.0);
			}

			for(k = am->start_i; k <= am->end_i; k++) {
				fprintf(alignment_files[i], "%6d", gen->count);
				fprintf(aligned_fitness_files[i], "  %1.4lf", gen->fitness);
				gen = gen->next;
			}

			offset = egress_max[i] - (am->end_i-am->max_value_i);
			for(k = 0; k < offset; k++) {
				fprintf(alignment_files[i], "%6d", 0);
				fprintf(aligned_fitness_files[i], "  %1.4lf", 0.0);
			}
			
			fprintf(alignment_files[i], "\n");		
			fprintf(aligned_fitness_files[i], "\n");		
		}
	}
}

// Print out the generation data for each allele
void print_tracking_data(void) {
	int i, j, k;
	int last_gen, this_gen;
	generation_t *gen;

	for(i = 0; i < locusCount; i++) {
		for(j = 0; j < MAX_ALLELES; j++) {
			if(!loci[i][j])
				continue;

			fprintf(files[i], "%04x", j);
			fprintf(fitness_files[i], "%04x", j);

			gen = loci[i][j]->first;
			last_gen = firstGen;

			if(gen->generation != last_gen) {
				fprintf(files[i], "%6d", 0);
				fprintf(fitness_files[i], "  %1.4lf", 0.0);
			}

			while(gen) {
				this_gen = gen->generation;

				if(last_gen == 1)
					last_gen = 0;

				if(last_gen != this_gen) {
					k = (int)((this_gen-(last_gen+interval))/interval);
					if(k) {
						for(;k;--k) {
							fprintf(files[i], "%6d", 0);
							fprintf(fitness_files[i], "  %1.4lf", 0.0);
						}
					}
				}

				fprintf(files[i], "%6d", gen->count);
				fprintf(fitness_files[i], "  %1.4lf", gen->fitness);

				last_gen = this_gen;
				gen = gen->next;
			}

			if(last_gen == 1)
				last_gen = 0;

			if(last_gen < lastGen) {
				k = (int)((lastGen-last_gen)/interval);
				if(k) {
					for(;k;--k) {
						fprintf(files[i], "%6d", 0);
						fprintf(fitness_files[i], "  %1.4lf", 0.0);
					}
				}
			}

			fprintf(files[i], "\n");		
			fprintf(fitness_files[i], "\n");		
		}
	}
}

void tidyup(void) {
	int i, j;
	generation_t *gen, *next;

	for(i = 0; i < locusCount; i++) {
		fclose(files[i]);
		fclose(fitness_files[i]);

		if(args[ALIGN_SPANS_FLAG].used) {
			fclose(alignment_files[i]);
			fclose(aligned_fitness_files[i]);
		}

		for(j = 0; j < MAX_ALLELES; j++) {
			if(loci[i][j]) {
				gen = loci[i][j]->first;

				do {
					next = gen->next;
					free(gen);
				} while( (gen = next));

				free(loci[i][j]);
			}
		}

		free(loci[i]);
	}

	free(loci);

	if(args[ALIGN_SPANS_FLAG].used) {
		free(ingress_max);
		free(egress_max);
	}
}

void usage(int status) {
	fprintf(stderr, "usage: tracker [-l locusCount] -t timestamp\n");
	exit(status);
}

int main(int argc, char **argv) {
	int i, error;
	char *time_stamp;
	char file_buffer[1024];

	file_buffer[1023] = '\0';

	// Parse command line args
	if( (error = getopts(args, FLAG_COUNT, argc-1, &argv[1]))) {
		fprintf(stderr, "ERROR: %s\n", geterror(error));
		exit(1);
	}

	// Retrieve the timestamp (file identifier). This is mandatory.
	if(args[TIMESTAMP_FLAG].used) {
		if(args[TIMESTAMP_FLAG].nargs == 1)
			time_stamp = args[TIMESTAMP_FLAG].arguments[0];
		else {
			fprintf(stderr, "The timestamp flag-t (--time-stamp) requires a single argument.\n");
			exit(1);
		}
	}
	else {
		fprintf(stderr, "Identifier required for file naming.\n");
		exit(1);
	}

	// Retrieve the locus count. Defaults to 1 if not specified
	if(args[LOCUS_COUNT_FLAG].used) {
		if(args[LOCUS_COUNT_FLAG].nargs == 1) {
			if(!sscanf(args[LOCUS_COUNT_FLAG].arguments[0], "%d", &locusCount)) {
				fprintf(stderr, "Invalid argument to -l (--locus-count).\n");
				exit(1);
			}
			else if(locusCount < 1 || locusCount > MAX_LOCUS_COUNT) {
				fprintf(stderr, "Invalid locus count. 0 < locusCount <= %d\n", MAX_LOCUS_COUNT);
				exit(1);
			}
		}
	}
	else
		locusCount = 1;

	// Open each loci's lifespans file
	if( (files = malloc(locusCount*sizeof(FILE *)))) {
		for(i = 0; i < locusCount; i++) {
			snprintf(file_buffer, 1023, "%s-lifespans_locus%d.txt", time_stamp, i+1);

			if(!(files[i] = fopen(file_buffer, "w"))) {
				perror("fopen() in main()");
				exit(1);
			}
		}
	}

	// Open each loci's allele fitness file
	if( (fitness_files = malloc(locusCount*sizeof(FILE *)))) {
		for(i = 0; i < locusCount; i++) {
			snprintf(file_buffer, 1023, "%s-fitness_locus%d.txt", time_stamp, i+1);

			if(!(fitness_files[i] = fopen(file_buffer, "w"))) {
				perror("fopen() in main()");
				exit(1);
			}
		}
	}

	// Open each loci's alignment files if alignment required
	if(args[ALIGN_SPANS_FLAG].used) {
		if(args[ALIGN_SPANS_FLAG].nargs == 1) {
			if(!sscanf(args[ALIGN_SPANS_FLAG].arguments[0], "%d", &allele_count_min)) {
				fprintf(stderr, "Invalid argument to -a (--align-spans).\n");
				exit(1);
			}
		}

		// Open the alignment files
		if( (alignment_files = malloc(locusCount*sizeof(FILE *)))) {
			for(i = 0; i < locusCount; i++) {
				snprintf(file_buffer, 1023, "%s-alignments_locus%d.txt", time_stamp, i+1);

				if(!(alignment_files[i] = fopen(file_buffer, "w"))) {
					perror("fopen() in main()");
					exit(1);
				}
			}
		}

		// Open the aligned fitness files
		if( (aligned_fitness_files = malloc(locusCount*sizeof(FILE *)))) {
			for(i = 0; i < locusCount; i++) {
				snprintf(file_buffer, 1023, "%s-aligned_fitness_locus%d.txt", time_stamp, i+1);

				if(!(aligned_fitness_files[i] = fopen(file_buffer, "w"))) {
					perror("fopen() in main()");
					exit(1);
				}
			}
		}

		// Create buffers for global ingress and egress values for each loci
		if(!(ingress_max = calloc(locusCount, sizeof(int)))) {
			fprintf(stderr, "Error in main(): Out of memory.\n");
			exit(1);
		}

		if(!(egress_max = calloc(locusCount, sizeof(int)))) {
			fprintf(stderr, "Error in main(): Out of memory.\n");
			exit(1);
		}
	}

	// Assign the required memory to the lifespans lookup table
	if( (loci = malloc(locusCount*sizeof(lifespan_t **)))) {
		for(i = 0; i < locusCount; i++) {
			if(!(loci[i] = calloc(MAX_ALLELES, sizeof(lifespan_t *)))) {
				fprintf(stderr, "Error in main(): Out of memory.\n");
				exit(1);
			}
		}
	}
	else {
		fprintf(stderr, "Error in main(): Out of memory.\n");
		exit(1);
	}

	if(track()) {
		if(args[ALIGN_SPANS_FLAG].used) {
			if(align_spans())
				print_aligned_spans();
		}
		print_tracking_data();
	}

	tidyup();
	return 0;
}
